# Supplementary material for: Uniform 3D meshes to establish normative facial averages of healthy infants during the first year of life
Source: PLoS One. 2019 May 20;14(5):e0217267. doi: 10.1371/journal.pone.0217267 (PMC6527206; doi:10.1371/journal.pone.0217267)
Supplement: S1 File — Distance kits for the total facial surface and facial regions at intervals 3 to 6, 6 to 9 and 9 to 12 months of age. (XLSX) [file pone.0217267.s001.xlsx]

## Sheet: 3 to 6 months
	mean	std	95low	95up	surface		alles	voorhoofd	neus	wangen	lip	kin
alles	3.93945	1.20237	2.51997	6.1739	15849		3.7904	4.47136	3.30661	3.284	3.51851	4.79335
voorhoofd	5.36969	0.957826	3.69258	6.89996	3982		3.83501	4.74102	3.29187	3.35642	3.58473	4.75328
neus	3.31959	0.117924	3.1682	3.5589	725		3.82951	4.23065	3.31837	3.22625	3.42308	4.62761
wangen	3.23533	0.459317	2.37263	3.93476	4510		3.75355	4.52943	3.30494	3.36625	3.64088	4.79871
lip	3.26554	0.85088	3.12786	3.72343	459		3.72894	5.01443	3.32391	3.14949	3.36032	4.81195
kin	4.65132	0.246467	4.20452	5.02932	482		3.83366	4.05378	3.28546	3.17192	3.70623	4.83564
							3.70061	5.28872	3.26913	2.98484	3.3194	4.79911
							3.60715	4.49722	3.30592	3.23658	3.38963	4.86587
							3.69749	5.57633	3.39017	3.29085	3.50372	4.66606
							3.89562	3.98289	3.28235	3.3725	3.59549	4.82144
							3.66794	4.97497	3.28119	2.98648	3.5552	4.87816
							3.55189	5.8542	3.29111	3.0511	3.85728	4.82942
							3.62412	4.20152	3.29356	2.78057	3.25593	4.77823
							3.5664	5.30197	3.41762	3.12193	3.66771	4.87993
							3.49775	4.67375	3.27788	2.80285	3.43918	4.64259
							3.6478	6.12246	3.30206	2.97692	3.34315	4.78826
							3.52089	3.95611	3.07811	3.21642	3.27838	4.86927
							3.49088	5.87275	3.31589	3.30531	3.29715	4.88467
							3.8797	5.0528	3.18402	3.03964	3.51457	4.76336
							3.74217	6.32001	3.14341	2.58487	3.39156	4.57475
							3.46857	5.46878	3.19303	3.35919	3.60921	4.65344
							3.41353	4.379	3.32144	2.85956	3.30661	4.70004
							3.42567	4.11734	3.29624	3.40577	3.25491	4.84677
							3.35419	3.98773	3.31159	2.58366	3.37347	4.88225
							3.58145	4.64666	3.34344	2.93181	3.42073	4.63991
							3.57075	5.64553	3.30345	3.09499	3.49332	4.69852
							3.60191	6.51369	3.36118	3.24857	3.5617	4.48434
							3.33122	6.13751	3.18505	2.66145	3.30494	4.9114
							3.50742	4.91642	3.20778	2.45972	3.32006	4.89211
							3.39962	4.48527	3.31645	3.19441	3.36454	4.8117
							3.26044	5.23779	3.2959	3.33094	3.39017	4.53502
							3.86853	4.29052	2.9451	2.53941	3.39669	4.63189
							3.284	5.7894	3.25406	2.88109	3.5279	4.85224
							3.23353	6.65985	3.38048	2.97551	3.31436	4.5605
							3.35642	4.04765	3.34833	2.7304	3.4474	4.44501
							3.72201	4.17568	3.39729	2.4536	3.36485	4.91593
							3.22625	4.39747	3.20202	3.36968	3.41762	4.72559
							3.35229	4.6084	3.29792	2.40067	3.38822	4.61593
							3.5998	4.95459	3.12504	2.57833	3.32025	4.8046
							3.44681	5.99973	3.40714	3.15773	3.52409	4.48979
							3.51566	5.66855	3.34731	2.47496	3.42917	4.44915
							3.12565	6.791	3.27315	2.77764	3.30345	4.55267
							3.36625	6.59029	3.20136	3.43194	3.32286	4.40962
							3.14949	4.30225	3.28281	3.29773	3.36582	4.84992
							3.48461	6.34949	3.37164	3.03903	3.2921	4.9081
							3.0689	5.33439	3.38767	2.41183	3.53983	4.7297
							3.64592	4.12605	3.39822	2.93687	3.25837	4.58531
							3.17192	4.25392	3.40641	3.26376	3.37307	4.51151
							3.51708	4.75137	3.43021	2.38429	3.12504	4.84541
							2.94876	6.14437	3.49733	2.621	3.29314	4.38998
							3.88866	5.84505	3.31599	2.36489	3.2004	4.31279
							3.04525	4.47036	3.68029	2.75242	3.57301	4.76947
							2.98484	6.89833	3.37905	2.52075	3.20246	4.97763
							3.23658	5.27444	3.16883	3.41477	3.20315	4.67262
							2.89737	5.58519	3.20246	3.23194	3.25671	4.54513
							3.0603	4.71324	3.21036	3.38452	3.36677	4.45122
							3.29085	4.21625	3.43865	2.89349	3.18678	4.71262
							3.3725	6.7041	3.23334	3.1201	3.55627	4.2315
							3.4997	4.91897	3.42545	2.39998	3.27236	4.7824
							3.41114	6.05195	3.25408	2.97539	3.32231	4.13017
							2.98648	6.29408	3.48192	2.42618	3.1861	4.53965
							3.0511	6.51683	3.26191	2.6719	3.24228	4.99761
							2.84627	4.32974	3.44634	2.4892	-3.42896	4.14221
							3.66094	4.54868	3.43064	2.61581	-3.57145	4.62204
							2.78057	6.98959	3.56612	2.39113	3.41189	4.26619
							2.74703	5.877	3.68619	3.29184	3.29976	4.68871
							3.75447	4.75054	3.35494	3.44422	3.28933	4.49407
							3.52582	5.17712	3.44964	2.4806	3.26856	4.94355
							3.12193	6.84685	3.51494	2.59401	3.25931	4.77531
							3.47072	5.57753	3.27012	2.84208	3.21992	4.75503
							3.49515	6.06239	3.45563	3.44845	3.21072	4.69767
							2.80285	4.33701	3.27236	2.69747	3.19876	4.63157
							2.97692	4.48855	3.42404	3.38226	3.20812	4.55443
							3.21642	6.41466	3.23957	2.53542	3.24098	4.53163
							3.30531	5.02479	3.27844	2.77606	3.1858	4.50395
							3.50842	6.65583	3.24471	2.92265	3.29016	4.37199
							3.9321	5.36002	3.25262	3.40108	3.13633	4.47767
							2.64983	7.07571	3.69474	2.48649	3.45838	4.39415
							3.03964	4.79696	3.25443	2.58537	3.11181	4.34577
							2.80981	6.28414	3.20294	3.22458	3.28828	4.20554
							2.58487	5.84084	3.27683	2.46852	3.2054	4.10866
							3.35919	6.93766	3.27296	3.14935	3.14146	4.05302
							2.85956	4.67399	3.20297	2.69611	3.03289	4.52969
							2.54253	4.50132	3.27888	2.8522	3.44015	4.68151
							3.40577	5.55654	3.32075	2.58999	3.09852	4.34219
							3.79859	6.55033	3.32088	2.635	3.1553	4.60497
							3.49705	6.07973	3.29689	3.30672	3.16095	4.23818
							3.5778	6.80819	3.28245	2.79352	3.22875	4.99295
							2.58366	6.40965	3.27216	2.69201	3.12334	4.54248
							2.64394	5.36305	3.27135	3.43185	3.3969	4.08389
							2.93181	4.97684	3.39911	2.67999	3.14096	4.79292
							2.51692	7.15153	3.2569	2.77734	3.18729	4.28609
							3.09499	4.68965	3.41232	2.61012	3.17185	4.716
							3.44383	6.22987	3.26391	2.98264	3.25109	4.45912
							3.24857	7.0698	3.4518	3.38479	3.24007	4.57145
							2.66145	5.90356	3.285	3.42529	3.40947	4.67403
							2.45972	4.82531	3.46258	2.5806	3.16178	5.02862
							3.19441	6.33606	3.24708	2.76925	3.23129	4.80278
							3.66317	5.58104	3.26856	3.47258	3.22034	4.16164
							4.04302	4.60948	3.4634	2.86683	3.23945	4.37357
							3.53407	6.47039	3.44859	3.29142	3.30893	4.92983
							3.50214	4.73982	3.44034	3.47935	3.18005	4.50385
							3.33094	6.9182	3.43015	2.74857	3.48102	4.60647
							2.53941	7.22613	3.41488	2.72702	3.28638	4.7461
							2.88109	6.62303	3.69471	3.24283	3.21192	5.04273
							2.97551	5.83206	3.40753	3.16453	3.28969	4.97555
							2.7304	5.13096	3.43302	2.94283	3.28549	4.18507
							2.48087	6.05898	3.60223	2.86992	3.19906	4.5162
							2.4536	7.13679	3.57579	2.8066	3.6016	4.29322
							2.64235	6.31833	3.47232	2.82522	3.45909	4.43889
							3.73781	5.65146	3.66159	2.83288	3.37121	4.88291
							3.36968	6.79831	3.23279	2.85807	3.32878	4.63559
							3.50798	4.85992	3.29622	2.71809	3.20901	4.78603
							2.40067	4.59755	3.23687	3.11768	3.23042	5.08657
							3.89349	5.30248	3.18569	2.83896	3.69696	4.28521
							2.57833	6.19418	3.40627	3.42334	3.40326	4.56788
							3.15773	6.42205	3.13633	2.91439	3.60054	4.9655
							2.47496	7.28071	3.45249	2.92948	3.27889	4.68308
							2.77764	7.02373	3.30943	2.90553	3.22949	4.4204
							3.43194	4.68864	3.46278	2.90551	3.34373	4.89734
							3.29773	5.85618	3.43274	2.94014	3.48026	5.06925
							3.03903	6.57429	3.35299	3.43117	3.7362	5.12579
							2.49292	6.272	3.61519	2.95354	3.26891	4.29979
							3.45704	5.53417	3.49722	3.36515	3.76185	4.72323
							4.21582	7.18714	3.41749	2.96813	3.71552	4.60288
							2.39893	6.01809	3.34335	3.44703	3.78517	5.09648
							3.56636	4.92788	3.26737	3.28334	3.61399	5.01322
							2.41183	7.00064	3.38285	3.49371	3.44756	4.57676
							2.93687	6.7145	3.30668	2.87496	3.29459	4.44823
							3.26376	7.33885	3.3599	2.936	3.83283	4.34834
							2.38429	6.159	3.21954	2.9985	3.38025	4.81387
							3.52389	5.30815	3.4263	3.21024	3.84014	5.09348
							2.621	7.26189	3.24819	2.94466	3.47378	4.98818
							2.36489	6.89666	3.03289	3.05913	3.72606	4.79765
							3.68056	4.58907	3.26707	3.44953	3.56517	4.32158
							2.75242	7.1354	3.35107	3.12641		5.06357
							3.7878	6.42337	3.5581	3.02239		4.61035
							2.50047	5.60671	3.32343	3.07239		4.89739
							2.52075	4.72388	3.3761	3.08841		4.99582
							3.41477	5.97653	3.40415	3.01175		4.78084
							3.52854	6.22212	3.37313	3.10677		4.33654
							3.23194	7.01003	3.38766	3.03833		4.92288
							2.41141	4.96653	3.26218	3.05921		4.52475
							3.52049	6.7036	3.32495	3.02941		4.84279
							2.3679	5.21686	3.30478	3.42541		4.74138
							3.38452	7.31894	3.28397	3.44623		4.66059
							2.89349	7.23381	3.30865	3.04015		4.31928
							3.1201	6.30416	3.32879	3.17454		4.45962
							2.39998	5.42899	3.3775	3.20109		4.56568
							2.97539	7.09147	3.16095	3.11549
							4.47136	4.60457	3.24822	3.15723
							3.9838	5.82285	3.2591	3.29153
							2.42618	6.51489	3.36182	3.06311
							2.6719	7.16289	3.3138	3.37303
							2.4892	6.91135	3.33931	3.45823
							2.61581	4.76675	3.26379	3.23897
							2.39113	6.01135	3.15448	3.48477
							3.56049	5.09051	3.23743	3.22634
							3.63333	6.75691	3.28434	3.08147
							3.50405	7.28573	3.28172	3.23773
							2.38491	6.14208	3.21885	3.4446
							3.29184	6.34767	3.31421	3.09576
							3.44422	6.98059	3.25109	3.2107
							2.4806	4.66437	3.28676	3.31303
							2.59401	4.8672	3.24748	3.42007
							2.38478	5.38045	3.24931	3.17797
							3.86695	6.53028	3.25827	3.12472
							2.84208	7.2275	3.23117	3.46798
							4.74102	6.87132	3.23037	3.23714
							4.23065	7.06761	3.24486	3.2872
							3.44845	7.14745	3.26652	3.36226
							2.69747	5.73897	3.16248	3.19652
							3.38226	7.27252	3.26607	3.47514
							2.53542	6.7244	3.22869	3.32999
							2.77606	4.73658	3.22034	3.17522
							2.92265	6.14643	3.22183	3.36692
							2.41982	6.37274	3.26093	3.14509
							3.55829	5.2001	3.18536	3.17805
							3.40108	7.01604	3.20242	3.44294
							2.48649	4.98266	3.21192	3.37628
							2.58537	7.09702	3.24414	3.42519
							3.75137	7.17194	3.19352	3.45505
							3.22458	6.90483	3.19261	3.42452
							2.46852	5.93837	3.26456	3.28462
							2.41982	5.44108	3.19906	3.41989
							3.69162	7.24607	3.27686	3.42645
							4.52943	6.52463	3.23399	3.29551
							3.14935	4.75484	3.23042	3.47782
							2.69611	5.69588		3.42453
							5.01443	6.30323		3.49921
							2.8522	7.17787		3.23347
							2.58999	7.02731		3.20772
							4.05378	5.2382		3.51285
							2.635	6.95089		3.43543
							3.30672	6.77936		3.27343
							2.47965	6.07631		3.54985
							2.79352	7.07943		3.48731
							2.69201	5.87793		3.41009
							3.43185	6.61977		3.25359
							2.67999	6.85282		3.50341
							2.77734	5.52117		3.31295
							2.61012	7.17039		3.54874
							5.28872	6.37843		3.23679
							3.6281	4.74627		3.61372
							2.98264	7.13987		3.38305
							2.49082	5.35211		3.40212
							3.38479	5.08418		3.64195
							3.42529	5.69048		3.38013
							2.5806	6.16196		3.23646
							2.47983	6.96791		3.62419
							2.76925	7.04501		3.45352
							3.47258	6.48161		3.45586
							4.49722	5.89821		3.52101
							5.57633	6.7673		3.29251
							2.46979	7.08178		3.66539
							2.86683	6.86544		3.40015
							3.29142	5.5267		3.49369
							3.98289	4.71578		3.27392
							3.47935	7.04196		3.359
							4.97497	5.26749		3.30146
							3.50807	7.05603		3.51082
							3.57537	6.2683		3.61935
							2.74857	6.64095		3.39064
							2.72702	6.96465		3.35414
							3.61799	6.78276		3.689
							3.24283	6.50405		3.3725
							3.16453	5.60755		3.72566
							2.94283	5.95106		3.26404
							2.86992	6.11939		3.7339
							5.8542	6.68526		3.49072
							2.8066	5.37184		3.46514
							3.72893	6.87139		3.28859
							2.82522	4.96072		3.76104
							2.83288	7.0229		3.31146
							2.85807	5.73946		3.30074
							2.62126	6.99509		3.48973
							3.82837	6.95388		3.6635
							4.20152	4.6708		3.50415
							2.53665	6.55691		3.29306
							5.30197	6.27485		3.44552
							2.71809	5.18733		3.34229
							4.67375	6.7089		3.80887
							6.12246	6.7538		3.43701
							2.59565	5.53615		3.81063
							3.95611	6.89273		3.29752
							3.63907	6.78454		3.39975
							3.11768	6.91547		3.33994
							2.83896	5.99487		3.59223
							3.42334	6.89125		3.40719
							2.91439	6.41195		3.51489
							2.92948	4.90832		3.50467
							2.90553	5.67036		3.69207
							2.90551	4.63224		3.79967
							2.94014	5.24995		3.45672
							3.43117	6.60348		3.86456
							5.87275	6.26687		3.79287
							2.95354	6.86459		3.88587
							3.36515	6.7093		3.53301
							3.74334	6.7689		3.27103
							2.96813	5.01522		3.39652
							5.0528	6.63537		3.32125
							2.53481	5.39953		3.39456
							6.32001	6.45724		3.54092
							2.74089	6.79356		3.34443
							5.46878	6.78591		3.93803
							3.44703	5.80944		3.32683
							3.28334	4.58163		3.46171
							4.379	6.28957		3.43777
							3.6073	6.04601		3.95636
							3.49371	6.72959		3.81747
							2.87496	5.34889		3.6605
							2.936	5.60778		3.72463
							2.9985	5.11994		3.52695
							3.21024	6.68198		3.48295
							2.94466	6.44422		3.51672
							4.11734	6.7108		3.39233
							3.98773	6.62674		3.38968
							3.05913	6.66624		3.3575
							3.54799	4.49012		3.51991
							4.64666	6.6468		3.45671
							3.44953	6.46636		3.37437
							3.91641	5.76027		3.36952
							3.12641	5.37563		3.99792
							2.66662	6.62414		4.02198
							3.02239	4.70449		3.20863
							3.07239	6.26566		3.92951
							5.64553	5.20634		3.82562
							6.51369	6.12374		3.61354
							3.08841	6.60878		3.73884
							3.69402	5.52495		3.40869
							3.01175	5.94365		3.44414
							2.79706	6.57637		3.23346
							3.10677	6.57049		3.53356
							3.03833	6.33862		4.06494
							3.05921	4.96757		3.56363
							6.13751	6.58482		3.43337
							3.02941	6.45286		3.46192
							4.91642	6.49237		3.44996
							3.42541	6.56519		3.50923
							4.48527	4.39296		3.49457
							2.92616	6.13913		4.0202
							3.88536	6.55552		3.44665
							3.44623	5.78957		3.4454
							3.04015	5.62109		3.4796
							5.23779	5.26332		3.34885
							4.29052	5.95791		3.45138
							3.17454	6.18764		4.08472
							3.76231	5.43255		3.90913
							2.6679	4.69922		3.64789
							5.7894	6.48766		4.00116
							3.20109	6.28106		3.4631
							6.65985	6.51689		3.08496
							3.11549	6.3825		3.77821
							3.15723	4.28689		3.46796
							4.04765	6.50211		3.4571
							4.17568	6.01188		3.59652
							3.29153	6.48007		3.14414
							3.06311	6.48855		3.51769
							3.37303	6.42389		3.7168
							2.89863	4.95341		3.50377
							3.45823	4.44457		3.48684
							3.58159	5.54942		3.24085
							2.84616	6.15976		4.05219
							3.23897	4.19078		3.54346
							3.48477	5.8222		4.10824
							3.22634	6.25106		3.4778
							3.08147	6.34053		3.48676
							3.23773	4.59124		3.87201
							3.4446	5.11433		3.99958
							3.09576	6.01333		3.56359
							3.67835	5.27747		3.49781
							3.2107	6.34103		3.48566
							4.39747	6.40265		3.3392
							4.6084	6.40376		3.49689
							4.95459	6.41193		3.51219
							3.31303	6.26995		3.65664
							3.42007	6.36766		3.95793
							5.99973	4.11989		3.02769
							3.83674	4.92098		4.12138
							3.48185	6.0708		3.56559
							3.17797	6.29017		2.93384
							3.12472	5.33865		3.52096
							3.11735	5.12482		4.0841
							5.66855	6.3059		3.52991
							6.791	6.16975		3.48007
							3.46798	4.35273		3.75799
							3.23714	5.56308		3.51948
							6.59029	5.88187		3.51694
							3.2872	5.7077		3.63827
							4.30225	6.34217		3.88642
							3.36226	6.31206		3.16383
							6.34949	4.01951		3.44841
							5.33439	4.54911		3.47983
							3.19652	4.19411		3.80266
							4.12605	6.3314		3.49404
							3.10332	6.25791		4.14721
							3.47514	4.9352		4.06998
							3.32999	6.27595		3.49633
							3.01201	5.9858		3.05651
							3.98438	6.30652		3.55119
							3.17522	3.91587		3.51507
							2.86453	5.24714		3.24818
							3.22807	5.40175		3.48936
							4.25392	4.36121		3.65658
							4.75137	6.27429		3.59479
							6.14437	5.67936		3.50094
							3.36692	6.16397		3.57746
							3.14509	4.65412		2.95764
							3.17805	6.20083		3.8832
							3.44294	5.56547		3.78584
							5.84505	6.05581		4.16096
							3.37628	4.11328		3.5407
							3.42519	6.2264		3.99045
							2.9686	3.82807		3.48229
							3.45505	6.27948		3.07965
							3.59141	6.23058		3.3447
							3.31609	5.10972		3.48328
							3.42452	3.75081		2.97048
							3.28462	5.77298		3.50539
							3.41989	4.55419		3.61624
							4.47036	6.20748		4.15927
							3.42645	6.25603		3.65502
							6.89833	3.67715		3.45209
							3.29551	5.97196		3.88501
							5.27444	3.99366		3.44573
							3.16302	5.62091		3.78458
							3.47782	3.6127		3.59098
							5.58519	5.45445		3.11171
							3.42453	6.06623		3.72899
							3.48703	4.9549		4.06083
							3.49921	5.30932		3.98072
							4.09071	3.82922		2.96291
							3.11196	4.20618		3.51617
							3.23347	6.1755		4.15825
							3.20772	6.21222		3.52972
							3.51285	6.12938		3.63225
							4.71324	6.24161		3.59728
							4.21625	5.8534		3.90597
							6.7041	6.21193		3.27227
							3.43543	4.45262		3.41511
							3.2503	5.67595		3.40916
							3.27343	5.54939		3.69094
							3.99184	6.17284		4.07353
							4.91897	3.71564		3.05599
							3.70957	4.80598		3.53899
							6.05195	4.12531		3.46363
							3.54985	5.94866		2.93046
							3.48731	6.04174		4.13801
							6.29408	6.20423		3.65776
							3.43776	5.1269		3.77078
							6.51683	5.73681		3.51452
							4.32974	5.45041		3.46151
							3.41009	6.10401		4.01458
							3.25359	3.90219		3.42994
							3.50341	4.36717		3.73477
							3.06863	6.16926		3.86336
							3.35409	6.25054		3.62412
							3.86698	5.24548		3.22828
							4.54868	5.03016		4.1136
							3.31295	5.83767		3.96949
							6.98959	4.1498		2.89444
							3.54874	3.81253		3.53157
							3.23679	6.16538		3.67582
							5.877	6.08035		3.39
							3.61372	5.50062		3.44125
							4.75054	6.17005		3.34969
							3.38305	6.02108		3.82165
							3.54173	5.68377		3.5926
							3.40212	6.21229		3.46239
							5.17712	4.62048		3.50486
							3.17273	5.56816		4.07396
							3.26354	3.68029		3.75013
							3.64195	5.40483		3.89894
							3.38013	6.11329		3.61775
							6.84685	5.21093		3.37216
							3.23646	6.2132		2.88854
							5.57753	4.83006		3.07484
							6.06239	6.1541		3.26601
							4.33701	4.3639		3.4578
							3.62419	5.9012		4.02183
							3.45352	3.97418		3.51102
							3.45586	6.15467		3.66141
							3.52101	3.68619		3.83684
							3.29251	5.7511		3.39903
							4.48855	6.01667		3.48374
							3.66539	5.31697		3.31761
							3.40015	3.86408		3.75986
							6.41466	5.14084		3.54358
							5.02479	5.52396		3.58219
							3.49369	5.63118		3.93149
							3.60716	6.13782		2.86287
							3.27392	5.45113		3.6099
							4.11553	5.4032		3.3211
							6.65583	4.16375		3.41915
							3.359	4.89634		3.13288
							3.30146	6.14215		3.85807
							3.51082	6.1144		3.25891
							3.61935	4.52669		3.42851
							3.39064	6.12214		3.65047
							3.35414	6.09324		3.51561
							5.36002	5.83437		3.36782
							3.46394	4.01872		3.33067
							3.689	5.89494		3.46576
							3.19684	3.69474		2.83921
							3.55516	5.74121		3.56598
							7.07571	5.62172		3.73241
							4.79696	5.82365		3.1776
							3.639	5.51393		3.24443
							3.3725	5.49078		3.63689
							6.28414	5.89628		3.02504
							3.72566	5.4544		3.33354
							3.413	5.43487		3.43702
							3.26404	5.92725		3.36304
							4.31384	5.39566		3.4055
							3.34004	5.38253		3.5309
							3.7339	5.32463		3.1196
							3.49072	6.01658		3.29051
							3.96531	5.27311		3.38856
							3.46514	6.05081		3.33886
							3.36723	5.16049		3.42675
							5.84084	6.07268		3.17509
							3.28859	5.06032		3.3759
							6.93766	4.9635		3.3819
							4.67399	6.08895		3.37686
							3.76104	6.09029		3.26289
							3.31146	4.82272		3.35646
							3.30074	4.76228		3.28928
							3.45772	6.08203		3.35051
							3.80268	6.08197		3.34579
							4.50132	4.58522		3.36571
							5.55654	6.06599		3.31041
							3.48973	4.3681		3.31962
							3.55852	6.06174		3.33282
							6.55033	4.18989		3.30573
							3.6635	6.05196		3.33213
							6.07973	3.97428		3.27161
							3.50415	6.05911		3.36379
							6.80819	3.85007		3.33942
							3.69255	3.77083		3.33826
							3.29306	3.69471		3.25142
							3.44552	6.04037		3.40547
							6.40965	3.66159		3.34602
							3.34229	5.85626		3.35704
							3.80887	3.98998		3.31235
							3.45033	5.77828		3.20473
							5.36305	5.99335		3.51072
							3.43701	6.03978		3.35333
							4.97684	4.49092		3.36105
							3.81063	6.00646		3.39348
							7.15153	6.03126		3.35346
							3.29752	4.81306		3.11307
							4.68965	4.1251		3.62592
							3.50468	5.32333		3.33103
							3.39975	5.41219		3.27712
							3.33994	5.99274		3.76432
							3.37646	5.57096		3.53394
							3.59223	5.47436		2.96584
							3.40719	5.04457		3.44701
							3.51489	3.80123		3.39484
							6.22987	5.21229		3.39998
							3.50467	5.92547		3.47642
							4.15595	5.67465		3.6545
							3.77511	3.61519		3.42286
							3.69207	6.00057		3.36651
							3.79967	3.89381		3.88466
							3.67886	5.80224		3.24539
							3.56149	4.18918		3.42939
							7.0698	5.97504		3.40448
							3.45672	4.69578		3.59439
							3.86456	5.91535		2.97118
							5.90356	5.09129		4.00456
							4.82531	5.95229		3.55134
							3.82639	5.24176		3.54135
							3.74442	3.5581		3.77143
							3.52084	5.4582		3.40879
							6.33606	4.46885		3.48549
							3.79287	5.84259		3.45154
							4.43108	5.55826		3.86604
							3.88587	5.8505		3.69152
							3.53301	5.94695		3.54185
							5.58104	5.34755		4.11466
							3.27103	5.89686		3.4772
							4.60948	5.91962		3.38215
							3.79981	3.72027		3.17892
							3.86046	3.99933		2.94922
							3.39652	5.69224		3.45812
							6.47039	4.82569		3.6396
							3.67404	5.07569		3.97124
							3.32125	5.87102		3.77184
							3.39456	5.92738		4.17918
							4.73982	4.16498		3.53022
							3.57439	3.75184		3.5016
							3.54092	5.88487		3.63316
							3.34443	5.24769		3.88623
							6.9182	5.5847		3.42948
							3.62826	4.93227		3.50969
							4.2379	5.86134		3.47037
							3.93803	5.80026		3.69114
							3.32683	5.74565		3.59099
							7.22613	3.94306		2.96449
							6.62303	4.55889		4.05502
							3.46171	3.55809		4.20005
							5.83206	5.90676		3.29954
							3.96243	5.38129		3.66491
							5.13096	5.49738		3.92348
							3.53023	4.22719		3.76643
							6.05898	5.89989		3.50644
							3.43777	5.63556		4.09241
							3.95636	5.80834		3.553
							3.81747	5.84081		3.57526
							3.943	5.87115		3.81557
							3.26962	5.8895		3.69002
							3.6605	3.91824		4.20011
							3.72463	3.58376		2.95139
							3.52695	5.11172		3.55639
							3.48295	4.68383		3.61954
							3.52423	5.77962		3.15317
							3.51672	5.24296		4.13657
							7.13679	3.38379		3.73339
							6.31833	5.43607		3.48645
							3.39233	3.70588		3.44995
							3.7297	5.70102		3.33768
							3.38968	3.41225		3.94979
							5.65146	5.83235		3.6713
							3.66149	5.90491		3.69438
							4.51451	4.24577		3.63376
							3.3575	5.53521		4.18445
							3.9196	3.45124		3.62013
							3.51991	4.82525		2.95491
							3.79277	5.89801		4.01411
							3.45671	5.79733		4.10911
							3.17621	3.49655		3.757
							3.37437	5.89444		3.10058
							3.36952	3.74457		3.69227
							6.79831	5.72515		3.81003
							3.99792	5.34381		3.44548
							4.02198	5.85724		3.90418
							3.97452	4.30776		3.53893
							4.85992	5.80187		3.73625
							3.20863	5.45396		4.15646
							3.92951	5.89668		3.71277
							3.82562	3.95285		3.49416
							4.11637	5.14412		2.9481
							4.59755	4.96417		3.59957
							5.30248	3.55011		3.35051
							6.19418	5.82868		3.06441
							6.42205	5.65694		3.62626
							3.61354	5.8969		4.00877
							7.28071	4.60917		3.70558
							3.8967	5.86546		4.10766
							3.66486	5.88794		3.80839
							7.02373	3.75629		3.89414
							3.77865	4.12933		2.92298
							3.73884	3.59981		3.7121
							4.68864	5.7751		3.66821
							3.40869	5.90076		3.72311
							5.85618	5.41862		3.74181
							3.44414	5.57915		3.44705
							4.04881	5.25815		3.21195
							3.23346	3.89808		3.55006
							3.75643	5.73864		3.71334
							3.53356	5.87779		3.01061
							4.06494	4.77521		3.50506
							3.56363	4.99129		4.04119
							3.43337	5.85779		4.04581
							3.82943	5.69325		3.69309
							6.57429	4.53187		3.81968
							3.46192	3.63344		3.62377
							3.99392	5.82588		3.37593
							6.272	5.78263		3.10564
							3.44996	5.85147		3.89063
							3.50923	5.74801		3.72754
							5.53417	5.87748		3.71607
							3.89622	5.87311		3.70544
							4.43824	4.86213		3.78537
							7.18714	5.62853		3.66046
							3.49457	4.69206		3.70626
							4.0202	4.07429		3.99379
							3.44665	5.8166		3.4744
							3.4454	5.72985		2.97582
							6.01809	5.41471		3.72005
							3.4796	3.68122		3.95401
							3.34885	5.68606		3.05015
							4.92788	5.08574		3.91165
							3.08166	3.89629		3.73339
							7.00064	4.43127		3.55662
							3.47383	5.87053		3.51059
							3.45138	5.87035		3.22957
							6.7145	5.82917		3.67238
							4.08472	5.55986		3.70549
							3.90913	5.78834		3.70773
							3.84423	3.74428		3.8967
							4.07454	5.7662		3.8287
							3.78921	5.86486		3.60957
							7.33885	5.70872		3.69708
							6.159	5.88396		3.86515
							3.64789	4.07254		3.38744
							4.00116	4.85885		3.87772
							3.4631	5.64892		3.12367
							5.30815	5.44382		3.33297
							4.02368	4.70146		3.66863
							3.08496	5.01468		3.73432
							7.26189	5.20666		3.48158
							3.89585	5.86382		3.07353
							3.77821	5.57192		3.69147
							4.13602	3.78496		3.65065
							6.89666	5.88947		3.52392
							4.58907	5.80509		3.74824
							3.46796	5.74775		3.04041
							3.4571	5.88357		3.65064
							7.1354	4.28589		3.80703
							3.11659	5.68345		3.68901
							3.59652	5.85489		3.77571
							3.14414	5.89152		3.78018
							3.98638	5.3319		3.6609
							4.20091	4.89642		3.17558
							3.51769	5.90705		3.63426
							3.96436	5.46974		3.52767
							3.7168	4.53244		3.64921
							6.42337	5.60518		3.77451
							3.85464	4.02115		3.3199
							5.60671	5.92689		3.46335
							3.50377	4.72913		3.57199
							3.48684	5.09184		3.47185
							4.40438	5.73026		3.60484
							3.24085	5.90036		3.64167
							4.05219	3.82347		3.69583
							4.72388	5.94688		3.3781
							3.54346	5.80272		3.09774
							4.10824	5.93087		3.23429
							3.4778	5.67563		3.60385
							3.61302	5.86849		3.65555
							5.97653	4.3803		3.64521
							3.48676	4.91708		3.65059
							3.87201	4.61127		3.67452
							4.15569	5.95514		3.02658
							6.22212	5.30606		3.60518
							3.99958	5.51356		3.63104
							2.95602	3.88731		3.58165
							3.56359	5.07463		3.13153
							3.93336	5.99003		3.57123
							4.0799	5.90552		3.40828
							7.01003	5.60163		3.56576
							3.49781	4.58596		3.51961
							4.96653	5.72935		3.54972
							4.52483	4.19868		3.28766
							4.04194	5.84284		3.41477
							3.90681	5.76988		3.33141
							6.7036	5.9701		3.5732
							5.21686	5.41705		3.56387
							3.48566	5.68577		3.59759
							7.31894	4.40865		3.50734
							3.3392	3.96343		3.44127
							3.20832	4.8748		3.52586
							3.49689	4.14783		3.04588
							3.51219	5.53036		3.51625
							3.65664	5.94571		3.48311
							4.01748	5.15662		3.51454
							4.19126	6.01015		3.48472
							3.95793	5.79161		3.48525
							4.2153	5.87084		3.09523
							3.02769	4.65288		2.97274
							7.23381	5.75385		3.31581
							4.12138	5.71614		3.40743
							3.56559	4.32138		3.50452
							2.93384	5.36169		3.39681
							6.30416	5.59107		3.15758
							5.42899	3.98271		3.44118
							4.22352	5.92573		3.43345
							7.09147	5.98581		3.25428
							3.52096	4.88864		3.42674
							4.0841	6.04672		3.41902
							3.52991	4.18063		3.42959
							4.60457	5.81888		3.37585
							5.82285	4.49055		3.32861
							6.51489	5.653		3.38049
							3.64141	5.18553		3.2932
							3.48007	5.03198		3.40402
							7.16289	4.66135		3.37429
							2.91205	5.50547		3.01155
							3.87485	5.68826		3.28057
							6.91135	5.87861		3.36597
							3.75799	5.57978		3.19814
							3.98434	5.25685		3.34168
							3.51948	6.04106		3.24329
							4.76675	4.3635		2.94028
							3.51694	5.97387		3.33633
							3.63827	4.00379		3.24803
							3.88642	4.56494		3.30771
							4.14082	5.72771		3.22754
							4.21341	6.06479		3.33734
							3.16383	5.63817		3.16959
							6.01135	4.88119		3.2763
							3.44841	5.42714		3.23655
							3.47983	5.9335		3.25906
							3.80266	5.81294		3.26276
							5.09051	5.12433		3.2827
							3.49404	4.67498		3.29448
							4.01474	4.20684		3.24973
							4.12866	4.34384		3.27969
							4.14721	5.99841		3.25159
							6.75691	3.99206		2.98979
							7.28573	5.31012		3.25495
							2.88531	6.08291		3.18702
							4.12881	4.51615		2.99098
							6.14208	5.66574		3.09813
							4.22938	5.50368		3.20607
							4.06998	4.79556		3.20812
							3.49633	5.91966		3.17996
							6.34767	4.96456		3.07047
							3.05651	5.59288		3.03841
							6.98059	5.75706		3.17215
							4.2674	4.29816		2.89858
							4.66437	5.82767		3.08657
							2.9115	6.01032		3.13937
							4.8672	5.16986		3.17983
							5.38045	4.62147		3.12762
							3.55119	3.97141		3.17959
							3.51507	5.38365		3.1426
							3.24818	6.08175		3.16322
							3.48936	4.45835		3.09618
							3.65658	4.79822		3.1275
							3.59479	5.66491		3.16322
							6.53028	6.00329		2.9241
							7.2275	5.9085		3.01588
							4.12675	4.14577		3.10798
							3.61449	5.80348		3.08046
							3.50094	4.28146		2.95308
							4.37267	5.21262		3.06885
							6.87132	4.98266		3.07794
							3.57746	3.94225		3.09091
							2.95764	5.50334		2.92846
							4.28364	6.04914		3.07925
							4.23789	4.6288		3.07269
							3.8832	5.94676		3.05825
							3.78584	5.82941		2.87194
							4.27617	5.61544		3.04826
							4.16096	5.99374		2.93316
							7.06761	5.32429		3.00312
							7.14745	4.40657		2.85498
							3.5407	4.03297		2.96229
							4.2004	3.88085		2.94357
							3.99045	5.70316		3.02361
							5.73897	5.15796		3.01266
							3.12881	4.9597		2.81797
							4.25882	6.03486		2.97501
							4.27889	5.50107		2.98979
							3.48229	4.18843		3.02331
							3.07965	4.86599		2.95736
							4.0253	3.93802		2.82941
							3.3447	5.62697		2.88932
							7.27252	5.89751		2.90717
							6.7244	5.30455		3.02034
							3.48328	4.69242		2.91928
							4.73658	3.78548		2.91674
							2.97048	5.7965		2.99383
							3.50539	4.43062		2.729
							3.70492	5.09319		2.69441
							2.82837	5.97039		2.91467
							6.14643	6.03656		2.91294
							4.32424	4.26737		2.68603
							3.61624	5.46058		2.88255
							6.37274	3.98179		2.80224
							4.15927	5.70791		2.8477
							4.18691	5.03556		2.87884
							4.5055	4.83206		2.85635
							3.48127	3.82615		2.9512
							4.33305	4.52607		2.80725
							4.31272	5.19252		2.90428
							3.65502	5.83999		2.73998
							2.83361	3.72947		2.77486
							5.2001	5.61454		2.73928
							3.45209	5.97173		2.6435
							3.88501	4.27313		2.62692
							7.01604	4.97187		2.88212
							3.44573	6.0305		2.90541
							3.78458	5.4563		2.8065
							3.59098	5.70371		2.61993
							4.98266	3.91673		2.79739
							3.11171	4.84726		2.65756
							3.83171	5.932		2.77534
							7.09702	4.42518		2.67354
							4.31383	5.08871		2.66268
							7.17194	5.34699		2.65094
							3.72899	4.71035		2.76312
							6.90483	3.74173		2.83462
							4.28404	5.74416		2.5881
							5.93837	6.00765		2.71046
							4.06083	5.22543		2.78004
							4.37281	4.98612		2.56074
							3.98072	4.21903		2.56192
							4.17586	3.67704		2.57107
							2.96291	3.85003		2.79496
							3.51617	5.5313		2.8113
							5.44108	4.52123		2.82484
							4.36226	5.13316		2.72204
							4.25047	5.87634		2.82117
							2.91981	4.89622		2.58115
							7.24607	4.05492		2.7997
							4.16789	4.6902		2.52453
							6.52463	5.39999		2.58913
							4.18189	5.95075		2.47632
							4.35355	5.6656		2.54086
							4.75484	3.65306		2.6812
							4.15825	5.28111		2.80813
							4.31307	3.59329		2.45738
							5.69588	4.45292		2.67351
							2.9666	5.14672		2.49709
							6.30323	3.76703		2.54934
							3.52972	4.75713		2.49324
							7.17787	5.80209		2.47937
							3.63225	5.03219		2.45364
							4.54557	3.60372		2.57245
							2.9083	5.87387		2.61237
							3.84502	3.93974		2.67914
							4.40029	4.26251		2.75365
							3.59728	5.21663		2.41147
							3.90597	5.56593		2.42685
							3.27227	4.91354		2.74498
							7.02731	5.33593		2.75711
							5.2382	4.44578		2.58974
							3.41511	3.51166		2.73766
							3.40916	3.66213		2.45403
							4.41899	5.68501		2.42221
							2.83287	4.72416		2.76309
							3.37917	5.10051		2.74225
							3.69094	3.80246		2.58796
							3.74878	5.82436		2.39113
							4.07353	4.31677		2.4654
							4.26956	5.42842		2.40571
							6.95089	4.03454		2.75854
							3.05599	5.2417		2.38746
							3.53899	3.4984		2.47138
							6.77936	3.41026		2.71177
							3.46363	4.91454		2.35428
							2.93046	4.51749		2.36966
							4.4028	5.60707		2.50969
							4.25512	4.17905		2.39768
							4.24635	3.78279		2.62514
							6.07631	4.76636		2.35361
							4.13801	5.75763		2.65771
							3.65776	3.60879		2.31422
							7.07943	3.40154		2.36413
							4.43166	5.31665		2.75431
							3.77078	5.14136		2.54217
							4.36573	4.92884		2.41632
							5.87793	3.98573		2.31846
							4.45324	5.47399		2.71783
							6.61977	3.30583		2.36042
							4.19965	3.80304		2.68075
							3.51452	4.53559		2.46239
							6.85282	4.269		2.31109
							5.52117	5.68238		2.32242
							3.46151	3.56099		2.68628
							7.17039	4.77578		2.65117
							4.01458	5.02698		2.31157
							2.89775	3.85277		2.28051
							6.37843	3.35966		2.27671
							4.74627	3.21711		2.31993
							4.21015	4.34418		2.25778
							3.42994	5.20288		2.53722
							3.73477	3.40522		2.25789
							3.74636	5.40467		2.57514
							2.88895	5.57698		2.48733
							7.13987	4.63798		2.685
							4.39533	4.92852		2.59913
							3.05205	4.03456		2.66893
							5.35211	3.71293		2.25758
							4.493	3.50481		2.32898
							5.08418	3.30457		2.23355
							3.86336	3.1438		2.26872
							3.62412	5.48218		2.20086
							3.22828	4.75037		2.60706
							3.41045	3.40322		2.44839
							3.53859	4.28507		2.20053
							4.3281	3.60335		2.48805
							5.69048	3.99815		2.60979
							4.39373	5.05882		2.61906
							4.1136	5.34716		2.29833
							3.96949	4.64322		2.18934
							4.4653	3.7447		2.52467
							6.16196	3.08467		2.22853
							2.87459	3.25359		2.16761
							2.89444	3.47455		2.61491
							4.39816	4.51697		2.1857
							4.01615	5.22331		2.25966
							3.53157	4.14775		2.44403
							6.96791	4.87187		2.35113
							4.53854	3.0679		2.19932
							4.30718	5.08399		2.57808
							3.67582	3.77579		2.51389
							7.04501	4.38106		2.15394
							3.39	3.32728		2.22755
							4.24496	4.87849		2.55135
							3.44125	4.06472		2.44771
							3.34969	3.08809		2.34701
							6.48161	4.65694		2.17471
							3.82165	3.58651		2.58414
							3.5926	4.40592		2.23939
							3.46239	3.16558		2.56819
							3.50486	4.11566		2.15685
							5.89821	3.61126		2.37561
							4.18245	3.33582		2.51812
							6.7673	3.82534		2.44677
							4.54084	3.57306		2.28942
							7.08178			2.17297
							6.86544			2.36866
							2.83665			2.13078
							4.42846			2.29831
							4.57635			2.18442
							4.56322			2.51733
							3.05667			2.42917
							2.84431			2.34696
							5.5267			2.13038
							4.71578			2.29101
							7.04196			2.16493
							4.07396			2.38912
							3.75013			2.1868
							5.26749			2.35315
							7.05603			2.29191
							6.2683
							4.56058
							4.31096
							6.64095
							3.89894
							4.48449
							4.41409
							2.83946
							3.61775
							6.96465
							4.41381
							3.51863
							3.37216
							2.88854
							3.07484
							4.16042
							4.60919
							3.83977
							3.05733
							3.26601
							6.78276
							6.50405
							5.60755
							2.85533
							4.32006
							3.4578
							4.02183
							3.51102
							4.55586
							3.66141
							5.95106
							3.83684
							6.11939
							3.39903
							6.68526
							5.37184
							3.48374
							4.21061
							6.87139
							3.31761
							4.96072
							4.65946
							7.0229
							2.81314
							5.73946
							4.1201
							6.99509
							6.95388
							3.75986
							4.67399
							4.47492
							4.6708
							3.05672
							3.54358
							4.25693
							4.51179
							6.55691
							2.80934
							6.27485
							2.84787
							4.4812
							2.66766
							4.58353
							3.58219
							3.93149
							3.88165
							2.86287
							5.18733
							3.6099
							4.68288
							6.7089
							3.3211
							3.41915
							4.44142
							6.7538
							4.19674
							4.35542
							3.46903
							5.53615
							2.78722
							4.66049
							4.5689
							6.89273
							3.13288
							6.78454
							4.26774
							3.85807
							6.91547
							5.99487
							2.84242
							3.25891
							2.76874
							6.89125
							4.52498
							4.05479
							3.42851
							3.65047
							6.41195
							4.90832
							3.51561
							5.67036
							3.36782
							3.33067
							4.74469
							4.63224
							4.67371
							3.46576
							5.24995
							2.97266
							4.31166
							4.7154
							4.7524
							2.80364
							6.60348
							4.17052
							2.83921
							4.47387
							2.79679
							6.26687
							3.87559
							6.86459
							4.67105
							4.59451
							3.56598
							4.60947
							3.73241
							4.37224
							6.7093
							3.5402
							6.7689
							5.01522
							6.63537
							3.93564
							4.4516
							5.39953
							4.51606
							4.78049
							6.45724
							6.79356
							4.35353
							2.70747
							6.78591
							3.1776
							3.24443
							4.75851
							4.10873
							2.89159
							3.63689
							5.80944
							3.02504
							3.00254
							4.78662
							4.58163
							3.33354
							2.79027
							3.80645
							4.7639
							4.7014
							2.81364
							3.43702
							4.56482
							3.83327
							3.36304
							6.28957
							2.69718
							3.4055
							6.04601
							4.01265
							4.63001
							2.76025
							6.72959
							2.90223
							4.41217
							5.34889
							3.32166
							4.16967
							4.8034
							3.5309
							5.60778
							5.11994
							6.68198
							6.44422
							4.75697
							6.7108
							4.30197
							3.1196
							4.27786
							3.68988
							6.62674
							4.06955
							4.54604
							4.35594
							3.29051
							6.66624
							3.38856
							3.8256
							2.93764
							3.33886
							2.8209
							4.49012
							3.42675
							6.6468
							2.93022
							6.46636
							4.79335
							4.44216
							4.75328
							3.17509
							4.62761
							4.83651
							2.80014
							4.79871
							3.3759
							5.76027
							5.37563
							3.56747
							3.61739
							3.38721
							6.62414
							3.70777
							4.70449
							3.81758
							6.26566
							2.90882
							2.66897
							5.20634
							4.81195
							3.3819
							6.12374
							3.37686
							6.60878
							4.77502
							5.52495
							3.26289
							5.94365
							6.57637
							4.83564
							6.57049
							3.82736
							4.28349
							4.0996
							3.95931
							4.64048
							4.15192
							6.33862
							4.96757
							2.62168
							6.58482
							3.35646
							3.15875
							3.28928
							6.45286
							4.79911
							6.49237
							6.56519
							4.39296
							4.86587
							3.03779
							2.6331
							2.69211
							4.66606
							3.35051
							3.34579
							6.13913
							4.30594
							6.55552
							2.94184
							3.36571
							3.51851
							5.78957
							3.58473
							2.64369
							5.62109
							3.42308
							4.82144
							3.60181
							3.09164
							4.87816
							4.82162
							5.26332
							3.23741
							3.64088
							4.59303
							3.36032
							5.95791
							6.18764
							4.72294
							5.43255
							4.82942
							2.73517
							4.69922
							3.8886
							4.09152
							6.48766
							2.57611
							4.14297
							3.3366
							6.28106
							6.51689
							4.77823
							6.3825
							3.70623
							4.28689
							3.3194
							4.87993
							6.50211
							3.05997
							3.38963
							3.50372
							4.39519
							6.01188
							6.48007
							2.90983
							3.59549
							4.64259
							6.48855
							4.2481
							6.42389
							2.65878
							4.14785
							3.18732
							4.78826
							3.07393
							3.5552
							2.73662
							3.29049
							4.95341
							4.86927
							3.85728
							3.29531
							4.44457
							2.54862
							3.25593
							4.81406
							4.02565
							3.67898
							3.2765
							3.66771
							5.54942
							6.15976
							4.88467
							3.13922
							3.41446
							3.43918
							3.34315
							2.78329
							3.88347
							4.63283
							4.19078
							5.8222
							6.25106
							6.34053
							3.27263
							2.94503
							3.27838
							4.59124
							3.29715
							5.11433
							3.51457
							6.01333
							3.39156
							3.99554
							3.33892
							5.27747
							6.34103
							3.60921
							4.28552
							6.40265
							4.76336
							3.04718
							6.40376
							2.67885
							4.57475
							2.85132
							4.65344
							6.41193
							4.70004
							2.74188
							4.84677
							4.88225
							3.3297
							6.26995
							3.21746
							3.82426
							3.51038
							3.70447
							4.42213
							3.30661
							3.29187
							3.7932
							6.36766
							4.11989
							4.92098
							6.0708
							3.25491
							3.14041
							2.98052
							3.31837
							3.37347
							2.8205
							3.30542
							6.29017
							3.42073
							4.06496
							3.49332
							5.33865
							3.29954
							5.12482
							3.5617
							3.30494
							6.3059
							6.16975
							3.54638
							3.32006
							3.92725
							4.35273
							5.56308
							3.32391
							4.63991
							5.88187
							3.07221
							5.7077
							2.76497
							4.2284
							3.28546
							4.69852
							6.34217
							3.26913
							4.48434
							6.31206
							3.48515
							3.10894
							4.01951
							3.36454
							4.54911
							3.20518
							3.00983
							4.19411
							3.30592
							4.9114
							3.25862
							3.39017
							3.72907
							6.3314
							6.25791
							2.92233
							3.39771
							4.6191
							4.38173
							3.39669
							3.26578
							4.9352
							4.89211
							4.8117
							6.27595
							4.07945
							3.57587
							3.55773
							5.9858
							3.5279
							3.31436
							3.72279
							3.28235
							6.30652
							3.28119
							3.91587
							3.4474
							3.29111
							3.9884
							4.53502
							3.03419
							5.24714
							5.40175
							3.29356
							3.36485
							4.36121
							6.27429
							3.47561
							5.67936
							4.63189
							6.16397
							3.44409
							3.26702
							3.01888
							3.41762
							4.65412
							3.12901
							6.20083
							5.56547
							6.05581
							4.11328
							3.21735
							3.1698
							4.85224
							4.5605
							6.2264
							3.49131
							3.27788
							3.82807
							6.27948
							4.44501
							3.4259
							6.23058
							4.22495
							5.10972
							3.30206
							4.91593
							3.07811
							3.31589
							3.5344
							4.08378
							4.72559
							3.38822
							3.32025
							3.08517
							3.18402
							3.75081
							4.0752
							5.77298
							3.52409
							3.14341
							3.14552
							3.20215
							4.55419
							6.20748
							3.394
							3.19303
							4.5049
							3.32144
							6.25603
							3.67715
							4.61593
							4.84281
							3.26506
							5.97196
							3.99366
							3.95413
							5.62091
							4.8046
							3.20392
							3.29624
							3.6127
							3.31159
							3.42917
							5.45445
							6.06623
							3.34344
							3.47826
							4.9549
							5.30932
							4.48979
							3.82922
							4.44915
							4.20618
							6.1755
							6.21222
							3.30345
							3.31314
							6.12938
							3.32286
							3.42942
							4.55267
							6.24161
							5.8534
							3.36118
							3.2442
							3.22094
							4.40962
							6.21193
							4.04357
							3.36582
							3.18505
							4.22412
							4.84992
							4.45262
							3.37723
							3.20778
							3.2921
							3.46029
							4.9081
							5.67595
							3.31645
							3.53983
							3.57868
							3.2959
							4.6642
							2.9451
							3.98917
							5.54939
							3.25406
							6.17284
							3.38048
							3.30684
							3.34833
							3.71564
							3.78616
							4.80598
							4.99001
							4.12531
							3.39729
							4.7297
							5.94866
							6.04174
							6.20423
							5.1269
							5.73681
							-4.01861
							5.45041
							6.10401
							3.90219
							4.58531
							3.99464
							3.20202
							3.49792
							3.44042
							3.40512
							4.51151
							3.29792
							4.36717
							3.25837
							6.16926
							3.37307
							3.12504
							3.40714
							3.29314
							3.34731
							6.25054
							4.00866
							3.27315
							5.24548
							3.20136
							4.84541
							4.5808
							3.25116
							4.09653
							3.28281
							4.38998
							5.03016
							5.83767
							4.31279
							4.76947
							3.37164
							3.14891
							3.38767
							3.39822
							3.40641
							3.2004
							4.1498
							4.97763
							3.6038
							3.57301
							3.43021
							3.81253
							6.16538
							6.08035
							5.50062
							6.17005
							4.88016
							4.01814
							6.02108
							3.49733
							5.68377
							3.96617
							4.67262
							6.21229
							3.60071
							3.31599
							3.98825
							4.62048
							5.56816
							3.68029
							3.37905
							4.54513
							5.40483
							3.16883
							6.11329
							5.21093
							3.20246
							3.21036
							3.43865
							4.45122
							6.2132
							3.20315
							4.83006
							3.23334
							3.25671
							4.65403
							3.36677
							6.1541
							4.3639
							3.42545
							3.41803
							-3.56862
							5.9012
							3.25408
							3.48192
							4.71262
							3.97418
							4.03908
							3.26191
							6.15467
							4.2315
							3.44634
							3.23914
							3.43064
							5.01708
							3.43059
							3.56612
							4.7824
							-3.87972
							3.68619
							5.7511
							4.13017
							3.18678
							6.01667
							5.31697
							4.53965
							3.86408
							4.99761
							3.55627
							5.14084
							5.52396
							3.35494
							4.04324
							4.14221
							5.63118
							6.13782
							4.62204
							4.41159
							3.63451
							3.63788
							5.45113
							3.44964
							3.90571
							5.4032
							4.16375
							4.89634
							3.51494
							4.7931
							3.27012
							3.45563
							3.27236
							6.14215
							6.1144
							3.42404
							3.23957
							3.37754
							-3.83516
							4.26619
							4.52669
							6.12214
							6.09324
							5.83437
							3.27844
							3.32231
							3.24471
							3.1861
							4.01872
							5.89494
							4.68871
							3.24228
							3.25262
							4.49407
							3.69474
							4.01
							3.25443
							3.20294
							3.27683
							3.27296
							3.20297
							3.27888
							3.32075
							3.32088
							3.29689
							3.28245
							3.27216
							3.27135
							3.39911
							3.2569
							3.41232
							5.74121
							5.62172
							5.82365
							5.51393
							5.49078
							3.26391
							5.89628
							5.4544
							5.43487
							5.92725
							5.39566
							5.38253
							5.32463
							6.01658
							3.4518
							5.27311
							3.285
							6.05081
							5.16049
							6.07268
							-3.42896
							3.57145
							3.41189
							5.06032
							3.46258
							4.9635
							3.24708
							6.08895
							6.09029
							3.29976
							3.28933
							4.82272
							3.579
							4.76228
							3.26856
							3.4634
							3.25931
							6.08203
							3.21992
							6.08197
							3.21072
							3.19876
							4.58522
							3.20812
							6.06599
							4.3681
							3.44859
							3.39457
							6.06174
							4.18989
							6.05196
							3.44034
							3.37237
							3.97428
							3.43015
							6.05911
							3.41488
							3.85007
							3.77083
							3.69471
							3.40753
							3.43302
							3.60223
							3.57579
							3.47232
							6.04037
							3.2227
							3.60741
							3.57626
							4.00875
							3.862
							4.02934
							4.1097
							3.78074
							4.11183
							3.83846
							4.0123
							-3.82524
							-4.04181
							4.52183
							4.65832
							5.06276
							4.94355
							4.77531
							4.75503
							4.69767
							4.63157
							4.55443
							4.53163
							4.50395
							4.37199
							4.47767
							4.39415
							4.34577
							4.20554
							4.10866
							4.05302
							3.98193
							3.66159
							4.52969
							3.23279
							3.24098
							4.68151
							5.85626
							3.98998
							3.1858
							3.29622
							3.29016
							3.23687
							5.77828
							5.99335
							6.03978
							4.49092
							4.34219
							-3.8493
							3.36686
							3.18569
							3.40627
							6.00646
							6.03126
							3.13633
							3.45249
							3.30943
							4.7324
							3.46278
							4.81306
							4.1251
							5.32333
							3.8713
							3.43274
							5.41219
							3.37223
							3.61675
							4.34416
							4.60497
							5.99274
							5.57096
							4.23818
							3.98411
							3.35299
							5.47436
							5.04457
							3.45838
							4.99295
							3.80123
							4.54248
							5.21229
							5.92547
							3.11181
							4.08389
							5.67465
							3.61519
							-3.88831
							4.79292
							3.49722
							3.50688
							5.04345
							3.41749
							3.26103
							3.34335
							4.28609
							6.00057
							3.26737
							4.00281
							3.89381
							4.716
							3.38285
							3.30668
							5.80224
							-3.63975
							3.47901
							3.3599
							4.18918
							5.97504
							3.28828
							4.62291
							3.2054
							3.21954
							4.69578
							3.14146
							5.91535
							4.45912
							3.4263
							3.24819
							3.03289
							5.09129
							5.95229
							3.26707
							5.24176
							4.57145
							3.35107
							3.5581
							5.4582
							4.46885
							3.97539
							3.32343
							3.47369
							5.84259
							4.67403
							3.98884
							5.55826
							3.3761
							5.8505
							3.9918
							4.81837
							5.94695
							5.34755
							5.89686
							5.91962
							3.72027
							3.40415
							3.44015
							3.57541
							5.02862
							3.99933
							3.09852
							3.37313
							3.38766
							3.26218
							3.33812
							3.32495
							4.80278
							4.16164
							5.69224
							4.82569
							4.37357
							3.30478
							4.04366
							3.53813
							4.63871
							4.92983
							3.28397
							5.07569
							3.30865
							3.98918
							5.87102
							3.32879
							3.1553
							3.3775
[truncated: 1,603 more rows]

## Sheet: 6 to 9 months
	mean	std	95low	95up	surface		alles	voorhoofd	neus	wangen	lip	kin
alles	3.5015	0.896893	2.22006	4.81064	17026		2.0946	3.56041	3.17418	2.14677	3.44948	3.52413
voorhoofd	4.51595	0.385836	3.84187	5.14362	4250		2.1734	3.71174	3.18024	2.24991	3.57308	3.50761
neus	3.74769	0.25409	3.31224	4.158	796		2.30995	3.45812	3.16953	2.02323	3.37632	3.50957
wangen	2.68979	0.364262	2.13235	3.24332	4758		1.85573	3.62497	3.38808	2.35954	3.71635	3.56392
lip	3.63003	1.06364	3.25804	4.39952	510		2.29495	3.90247	3.18936	1.8992	3.3084	3.59946
kin	4.0133	0.196714	3.64456	4.3151	536		2.40939	3.38721	3.45847	2.14372	3.80861	3.6142
							2.2219	4.05922	3.36501	1.8334	3.24816	3.62238
							2.158	3.64394	3.27925	2.23657	3.44732	3.64576
							1.74549	4.1973	3.57101	2.32165	3.6468	3.64573
							2.51036	3.3451	3.41031	2.42902	3.76598	3.67993
							2.41132	3.91927	3.6032	1.96841	3.74209	3.67441
							2.05362	4.31224	3.36442	2.12981	3.58124	3.72127
							2.34	3.51197	3.4141	1.79694	3.23402	3.72253
							2.29438	4.09092	3.64455	2.23416	3.78826	3.71893
							1.93256	3.776	3.65244	1.90846	3.60333	3.7302
							1.63558	4.37344	3.4207	2.08427	3.36359	3.7706
							1.77228	3.33162	4.04002	2.31373	3.22447	3.78167
							2.18427	4.319	3.49718	2.40056	3.27347	3.77511
							2.64031	4.00397	3.87494	2.20143	3.75822	3.85033
							2.57615	4.43558	4.00277	1.78717	3.49096	3.79837
							2.29822	4.17609	3.81994	2.43949	3.80631	3.81395
							2.13973	3.61138	3.63192	2.01999	3.17418	3.83114
							1.71617	3.44643	3.77291	2.48237	3.31828	3.88077
							1.88468	3.33293	3.46502	1.85144	3.47529	3.85125
							1.57218	3.78934	3.60189	2.13488	3.61303	3.87567
							2.45614	4.24396	3.60767	2.30243	3.74202	3.91859
							2.54444	4.48115	3.68548	2.39348	3.86711	3.82693
							2.04539	4.37388	3.93396	1.96602	3.38808	3.9291
							2.39361	3.93172	3.94753	1.77914	3.37262	3.96557
							2.2686	3.70026	3.85972	2.3472	3.45906	3.9509
							1.81137	4.08763	3.4639	2.43059	3.57101	3.83809
							2.785	3.56162	3.80135	1.90764	3.56115	3.975
							2.14677	4.27621	3.9352	2.142	3.9813	4.00413
							1.66905	4.50351	3.80349	2.2262	3.39006	3.87758
							2.24991	3.34328	3.58808	2.04591	3.77529	3.79273
							2.69155	3.47126	3.75743	1.83279	3.46618	4.03462
							2.02323	3.63227	3.98471	2.45218	3.64455	3.99947
							1.52765	3.7614	3.44015	1.7665	3.67294	3.93629
							2.66295	3.9372	3.52453	2.00488	3.43326	4.07386
							2.39269	4.34133	3.73467	2.34976	4.09055	3.82384
							2.55437	4.22054	3.9306	1.91797	3.91246	3.82971
							1.76402	4.51272	3.81763	2.12571	3.60767	3.85746
							2.35954	4.48176	3.98774	2.49274	3.6153	3.78905
							1.8992	3.56387	3.98805	2.41618	3.81476	4.14134
							2.47726	4.41754	3.56335	2.31614	3.44716	4.14232
							1.61489	4.09586	3.4982	1.89627	4.23309	4.10759
							2.74209	3.39162	3.69956	2.26524	3.66951	3.99775
							2.14372	3.50719	3.8878	2.38797	4.12132	3.86969
							2.64727	3.83002	3.82934	1.8499	3.52453	4.23391
							1.7132	4.36167	3.66689	2.09996	3.87007	3.86389
							2.93977	4.26815	4.05406	1.78909	3.58765	3.85359
							1.57522	3.68618	3.8467	2.19201	4.35356	4.23489
							1.8334	4.54168	3.99604	2.03877	3.48904	4.23726
							2.23657	4.03987	3.73364	2.44956	3.87954	4.18264
							1.63903	4.14895	3.48904	2.37899	4.16148	4.09708
							1.56119	3.82763	4.01241	2.43361	4.34594	3.94953
							2.32165	3.45536	3.79844	2.29253	3.69861	4.28572
							2.42902	4.48932	3.921	2.37205	4.50044	3.94667
							2.52457	3.92299	3.60213	1.83837	3.6165	4.32431
							2.47258	4.30837	4.13989	2.35296	4.35451	3.96466
							1.96841	4.37711	3.5978	1.91775	3.87866	4.06396
							2.12981	4.41685	4.0463	2.20705	4.05483	4.29324
							1.62055	3.57169	3.53383	2.03988	-4.61936	3.95549
							2.83141	3.73452	3.92483	2.14918	-4.61097	4.23527
							1.79694	4.54231	3.75293	1.81911	4.62211	3.97017
							1.71862	4.21026	3.86964	2.39036	4.3487	4.30552
							2.92565	3.8263	4.07688	2.46784	4.25266	3.9909
							2.73952	3.98795	3.74574	1.90325	3.75917	4.34563
							2.23416	4.51318	3.63923	2.12763	4.05525	4.36552
							2.51069	4.10456	4.19329	2.31374	3.92646	4.37267
							2.60545	4.27652	3.88244	2.43205	3.69438	4.32318
							1.90846	3.51837	3.6165	2.23258	3.77166	4.29568
							2.08427	3.646	3.65053	2.38159	3.84386	4.22967
							2.31373	4.37096	3.88496	2.01606	4.10428	4.1728
							2.40056	3.92345	4.00202	2.27718	3.88037	4.09805
							2.68891	4.4699	4.23243	2.36655	4.41453	4.09305
							3.09085	4.01178	4.03528	2.40517	3.66834	3.95978
							1.67547	4.53109	3.88375	1.88715	4.60697	3.92678
							2.20143	3.85251	4.22144	2.1103	3.72748	3.91807
							1.65382	4.31442	4.17364	2.38889	4.42792	3.95003
							1.78717	4.15242	4.28341	1.84246	4.18814	3.96289
							2.43949	4.50139	4.23716	2.36825	3.91401	4.02126
							2.01999	3.80985	4.10642	2.22048	3.56221	3.97058
							1.73799	3.5728	4.04022	2.34437	4.50383	4.31049
							2.48237	4.04016	4.17544	1.99936	3.65044	3.91631
							3.03965	4.40564	4.1306	2.07989	3.9713	4.25233
							2.52961	4.22183	4.00402	2.38794	3.4956	3.92916
							2.8449	4.48634	4.01471	2.30998	4.25559	4.28254
							1.85144	4.32205	4.01516	2.21247	3.7581	4.09827
							1.66684	3.96598	3.99094	2.38558	4.41794	4.02216
							2.13488	3.9169	4.00203	2.16137	3.55685	4.34347
							1.68982	4.51907	3.98356	2.2728	4.013	3.92202
							2.30243	3.70482	3.97957	1.93497	3.74825	4.31467
							2.51583	4.23095	3.97646	2.37573	3.66427	3.96508
							2.39348	4.50541	3.89829	2.36041	4.16024	4.12865
							1.96602	4.1101	3.87454	2.36642	4.28821	4.22655
							1.77914	3.84959	3.83534	1.89206	3.55752	4.21512
							2.3472	4.26746	3.83345	2.26726	3.89058	4.28146
							2.93063	4.01926	3.75917	2.41091	3.77001	3.99485
							3.24289	3.61503	3.7996	2.36594	3.61532	3.91173
							2.77141	4.33013	3.73061	2.37539	4.00968	4.21728
							2.66552	3.77267	3.67369	2.44662	3.46428	3.96591
							2.43059	4.48199	3.63364	2.10429	4.13845	4.09258
							1.90764	4.49599	3.62313	1.98788	3.77115	4.21216
							2.142	4.4182	3.88866	2.36918	3.65099	4.10909
							2.2262	4.06005	3.6239	2.36503	3.61261	4.1354
							2.04591	3.93078	3.62727	2.37907	3.48714	4.08626
							1.69419	4.12451	3.76798	2.33407	3.47441	4.03009
							1.83279	4.47841	3.73564	2.1656	4.02224	4.04167
							1.72036	4.22462	3.64873	2.22226	3.9544	3.97761
							3.03237	4.03062	3.86725	2.2886	3.80009	4.13992
							2.45218	4.45474	3.99672	2.31224	3.63281	4.06976
							2.57161	3.90638	4.24684	1.94324	3.37284	4.11088
							1.7665	3.66417	4.1068	2.35228	3.27895	3.98902
							3.19136	3.96522	3.89328	2.02028	3.89121	4.10304
							2.00488	4.1325	3.60202	2.35324	3.65289	4.05673
							2.34976	4.27097	3.66834	2.36878	3.86747	4.06298
							1.91797	4.46983	3.81543	2.26431	3.41366	4.10225
							2.12571	4.46315	4.18568	2.14167	3.2529	4.12576
							2.49274	3.81959	3.6434	2.32839	3.51267	4.06986
							2.41618	4.06128	3.70757	2.21117	3.76807	4.01048
							2.31614	4.33661	4.04239	2.38812	3.81769	3.95442
							1.75097	4.18606	3.84583	2.31088	3.27918	4.19922
							2.52082	4.02901	3.6991	2.35358	3.81483	4.12022
							3.39088	4.44787	3.86668	2.35612	3.79631	4.14444
							1.73498	4.0825	3.4997	2.34086	3.79804	3.96012
							2.87378	3.93465	4.12929	2.33356	3.77834	4.0063
							1.89627	4.45935	3.52094	2.42149	3.59505	4.2204
							2.26524	4.41172	4.15626	1.99021	3.40504	4.27725
							2.38797	4.43811	3.54691	2.05186	3.77713	4.24765
							1.8499	4.12622	4.00694	2.12437	3.46639	4.13607
							2.72881	4.01463	3.72519	2.3442	3.75078	3.93706
							2.09996	4.43824	4.01832	2.37378	3.55976	4.03036
							1.78909	4.45192	3.56221	2.17918	3.72244	4.15969
							2.99393	3.68576	3.6842	2.34145	3.66985	4.33799
							2.19201	4.44296	3.97803	2.33481		3.93469
							3.12917	4.21631	3.80808	2.34542		4.24725
							1.80419	4.06375	4.06567	2.29033		4.03593
							2.03877	3.85591	3.56464	2.32121		3.95375
							2.44956	4.08104	3.74508	2.34956		4.11792
							2.82134	4.13181	3.8443	2.26503		4.26716
							2.37899	4.44702	3.59247	2.33213		3.95822
							1.77456	3.93524	3.40972	2.11246		4.1857
							2.64825	4.39004	3.488	2.34924		3.94166
							1.76751	4.06977	4.03239	2.35849		4.00884
							2.43361	4.46075	4.00938	2.34443		4.03336
							2.29253	4.43163	3.89975	2.04903		4.15453
							2.37205	4.17245	3.92341	2.19504		4.12275
							1.83837	4.09454	3.64086	2.31117		4.08
							2.35296	4.43751	3.4956	2.35963
							3.56041	3.69749	3.34289	2.35465
							3.31474	4.0831	3.93342	2.32058
							1.91775	4.25754	3.68121	2.37101
							2.20705	4.41612	3.51387	2.31644
							2.03988	4.43566	3.74954	2.33701
							2.14918	3.9148	3.97026	2.28642
							1.81911	4.08696	3.70074	2.35788
							2.89524	4.08697	3.41251	2.34706
							2.96773	4.38408	3.86749	2.31119
							2.57312	4.49162	3.85839	2.15671
							1.79319	4.12645	3.96202	2.33203
							2.39036	4.21006	3.64305	2.32568
							2.46784	4.43411	3.66427	2.08754
							1.90325	3.81116	3.57262	2.2561
							2.12763	4.00977	3.43958	2.33226
							1.79536	4.12039	3.79868	2.26221
							3.2418	4.25189	3.62203	2.33612
							2.31374	4.4516	3.84292	2.34102
							3.71174	4.42112	3.89967	2.37024
							3.45812	4.40223	3.80313	2.3711
							2.43205	4.38179	3.47633	2.3547
							2.23258	4.11527	3.90271	2.35583
							2.38159	4.49752	3.42472	2.32592
							2.01606	4.38878	3.66444	2.29369
							2.27718	3.84588	3.77001	2.2426
							2.36655	4.17108	3.4166	2.1509
							1.85878	4.22887	3.37739	2.26618
							2.74345	4.15645	3.65945	2.28849
							2.40517	4.41381	3.42469	2.31905
							1.88715	4.1098	3.65099	2.39512
							2.1103	4.38218	3.31591	2.21944
							3.15473	4.44457	3.38596	2.3211
							2.38889	4.4107	3.48539	2.38528
							1.84246	4.13124	3.20773	2.22225
							1.82201	4.15462	3.47441	2.33246
							3.03026	4.50553	3.20165	2.30172
							3.62497	4.30405	3.25746	2.36256
							2.36825	3.90088	3.27895	2.33422
							2.22048	4.13769		2.30565
							3.90247	4.22514		2.34342
							2.34437	4.48677		2.21359
							1.99936	4.42402		2.20314
							3.38721	4.14883		2.32385
							2.07989	4.44077		2.39552
							2.38794	4.438		2.31402
							1.82854	4.19821		2.375
							2.30998	4.44923		2.23002
							2.21247	4.18224		2.37541
							2.38558	4.336		2.25079
							2.16137	4.46734		2.34797
							2.2728	4.18145		2.21636
							1.93497	4.56452		2.40436
							4.05922	4.28253		2.20783
							2.96009	3.94868		2.39969
							2.37573	4.52158		2.36116
							1.82391	4.13198		2.27581
							2.36041	4.11072		2.37199
							2.36642	4.19168		2.30075
							1.89206	4.25718		2.19459
							1.83957	4.46357		2.28475
							2.26726	4.50991		2.3625
							2.41091	4.32753		2.36906
							3.64394	4.23016		2.40464
							4.1973	4.42769		2.22592
							1.89863	4.56261		2.34765
							2.36594	4.46373		2.32399
							2.37539	4.22194		2.39953
							3.3451	3.96639		2.19319
							2.44662	4.50781		2.31323
							3.91927	4.20565		2.20713
							2.55332	4.52537		2.38672
							2.7089	4.30069		2.42293
							2.10429	4.36381		2.32382
							1.98788	4.52391		2.27019
							2.80314	4.45662		2.41757
							2.36918	4.36146		2.22289
							2.36503	4.22991		2.41859
							2.37907	4.30845		2.1848
							2.33407	4.31877		2.33143
							4.31224	4.42336		2.37783
							2.1656	4.24578		2.34068
							3.10027	4.53697		2.17918
							2.22226	4.08752		2.4075
							2.2886	4.64498		2.20014
							2.31224	4.28009		2.31175
							1.88382	4.57032		2.42393
							3.22379	4.57293		2.42788
							3.51197	3.99069		2.44647
							1.8728	4.3879		2.17635
							4.09092	4.36455		2.29138
							1.94324	4.2058		2.35292
							3.776	4.51144		2.44913
							4.37344	4.55512		2.2929
							1.8742	4.26215		2.39061
							3.33162	4.53231		2.1825
							2.89257	4.57349		2.24419
							2.35228	4.77662		2.20013
							2.02028	4.37343		2.37769
							2.35324	4.65418		2.22101
							2.36878	4.40343		2.35771
							2.26431	4.12671		2.48497
							2.14167	4.34622		2.40991
							2.32839	4.02382		2.45209
							2.21117	4.2746		2.43736
							2.38812	4.43307		2.45384
							4.319	4.38208		2.44013
							2.31088	4.71715		2.44378
							2.35358	4.6065		2.46116
							3.06254	4.59125		2.32756
							2.35612	4.1872		2.41316
							4.00397	4.56456		2.18724
							1.9469	4.29441		2.20561
							4.43558	4.4043		2.34115
							1.91367	4.6705		2.19135
							4.17609	4.8814		2.48494
							2.34086	4.38085		2.36799
							2.33356	4.05255		2.28937
							3.61138	4.39254		2.23219
							2.77499	4.39679		2.48194
							2.42149	4.86224		2.43345
							1.99021	4.32306		2.38959
							2.05186	4.38196		2.42201
							2.12437	4.28006		2.52922
							2.3442	4.67809		2.37685
							2.37378	4.46652		2.53669
							3.44643	4.81903		2.21678
							3.33293	4.64445		2.20602
							2.17918	5.00369		2.19492
							2.60236	4.09719		2.49522
							3.78934	4.80091		2.25765
							2.34145	4.54382		2.47313
							3.2427	4.40241		2.21486
							2.33481	4.38668		2.50585
							1.92254	4.95431		2.51476
							2.34542	4.22654		2.40241
							2.29033	4.42938		2.48266
							4.24396	4.35325		2.45013
							4.48115	4.39385		2.36866
							2.32121	4.91095		2.44022
							2.88837	4.40902		2.2131
							2.34956	4.41867		2.55311
							1.91115	4.77894		2.45825
							2.26503	4.73905		2.5875
							2.33213	4.51848		2.53905
							2.11246	4.31243		2.33339
							4.37388	5.06098		2.22897
							2.34924	4.60279		2.42598
							3.93172	4.71825		2.25705
							2.35849	4.88298		2.50124
							3.70026	4.14294		2.60292
							1.94914	4.41947		2.56082
							3.18624	5.00348		2.24692
							2.34443	4.42073		2.33822
							2.04903	4.42338		2.3
							4.08763	4.41242		2.5324
							3.56162	4.42477		2.23479
							2.19504	4.46968		2.58413
							2.9888	4.44122		2.50378
							1.98831	4.33725		2.38863
							4.27621	4.8837		2.54076
							2.31117	4.54672		2.24338
							4.50351	5.01338		2.51531
							2.35963	4.60443		2.45575
							2.35465	4.18588		2.39785
							3.34328	5.13905		2.27079
							3.47126	4.4498		2.37621
							2.32058	5.07901		2.56266
							2.37101	4.94221		2.50667
							2.31644	4.8556		2.43959
							1.94393	4.38531		2.28415
							2.33701	4.30466		2.60956
							2.65773	4.47421		2.57223
							1.94647	4.52954		2.60581
							2.28642	4.19321		2.62444
							2.35788	4.44961		2.62529
							2.34706	4.56824		2.29481
							2.31119	4.74865		2.32473
							2.15671	4.3951		2.52911
							2.33203	4.47917		2.58504
							2.32568	4.50847		2.38568
							2.85127	4.51084		2.27422
							2.08754	4.85867		2.29077
							3.63227	4.97171		2.61727
							3.7614	5.20551		2.47275
							3.9372	5.04884		2.37796
							2.2561	4.63057		2.43838
							2.33226	5.11678		2.59132
							4.34133	4.16069		2.66532
							3.05428	4.48917		2.67261
							2.42483	4.55775		2.39259
							2.26221	4.80585		2.65463
							2.33612	4.54695		2.58324
							2.0265	4.55		2.65679
							4.22054	4.92924		2.37774
							4.51272	4.60193		2.36842
							2.34102	4.36609		2.49836
							2.37024	4.51439		2.3704
							4.48176	4.53935		2.33614
							2.3711	4.51242		2.45481
							3.56387	5.00828		2.57561
							2.3547	5.31273		2.6543
							4.41754	4.12087		2.66121
							4.09586	4.45323		2.39742
							2.35583	4.28267		2.5559
							3.39162	5.04888		2.38938
							1.99104	4.89022		2.69969
							2.32592	4.56834		2.66379
							2.29369	5.03487		2.53184
							1.97807	4.59177		2.64555
							3.21365	5.2141		2.42055
							2.2426	4.06209		2.43845
							2.02183	4.5995		2.68711
							2.07255	4.59206		2.64294
							3.50719	4.39896		2.4962
							3.83002	5.03179		2.47868
							4.36167	4.57125		2.44783
							2.1509	4.70358		2.45477
							2.26618	4.51907		2.64649
							2.28849	4.86009		2.62018
							2.31905	4.57092		2.59724
							4.26815	4.6383		2.72965
							2.39512	4.24084		2.44384
							2.21944	4.96979		2.65398
							2.01195	3.98463		2.49111
							2.3211	5.4119		2.71353
							2.63106	5.09325		2.71217
							2.11998	4.61731		2.4945
							2.38528	3.89612		2.67267
							2.22225	4.61666		2.5706
							2.33246	4.49959		2.54585
							3.68618	5.0258		2.77462
							2.30172	5.23951		2.62271
							4.54168	3.80356		2.5543
							2.36256	4.66555		2.69288
							4.03987	4.15626		2.64981
							2.0115	4.61296		2.66599
							2.33422	3.72148		2.54168
							4.14895	4.63036		2.77306
							2.30565	4.69415		2.6619
							2.43373	4.63282		2.7236
							2.34342	4.64767		2.70756
							3.27567	3.99628		2.73215
							2.01757	4.31527		2.55106
							2.21359	4.85306		2.80312
							2.20314	5.17833		2.59794
							2.32385	4.74017		2.67121
							3.82763	5.40942		2.65305
							3.45536	4.65895		2.75911
							4.48932	5.1517		2.76161
							2.39552	4.47632		2.64955
							2.04941	4.64776		2.62018
							2.31402	4.64837		2.7681
							3.15674	5.1255		2.78152
							3.92299	3.8991		2.86247
							2.79176	4.58195		2.66223
							4.30837	4.27459		2.64538
							2.375	4.69046		2.81125
							2.23002	4.71375		2.85252
							4.37711	5.2333		2.77426
							2.15281	4.67801		2.82492
							4.41685	4.6696		2.65385
							3.57169	4.66425		2.68952
							2.37541	4.76832		2.82293
							2.25079	4.10465		2.64255
							2.34797	4.41978		2.833
							2.05218	4.95525		2.85542
							2.09826	5.39145		2.79626
							2.96257	4.69244		2.77569
							3.73452	4.66902		2.9065
							2.21636	4.67745		2.87669
							4.54231	4.2816		2.89535
							2.40436	4.01782		2.77549
							2.20783	5.2483		2.89025
							4.21026	4.72753		2.66528
							2.39969	4.67721		2.73016
							3.8263	5.14935		2.67526
							2.36116	4.70168		2.9334
							2.51355	4.67782		2.84143
							2.27581	5.30225		2.75348
							3.98795	4.51675		2.79405
							2.06099	4.70633		2.97467
							2.05675	3.8467		2.94632
							2.37199	4.69345		2.97797
							2.30075	4.80394		2.94777
							4.51318	4.69224		2.75143
							2.19459	5.45008		2.92172
							4.10456	4.61408		2.877
							4.27652	5.03816		2.7307
							3.51837	4.41037		2.84279
							2.28475	4.68272		3.015
							2.3625	4.14206		2.90144
							2.36906	4.90865		3.04107
							2.40464	3.86964		3.00458
							2.22592	4.68887		2.80923
							3.646	4.7064		2.88832
							2.34765	4.70458		2.71235
							2.32399	4.02522		3.03958
							4.37096	4.68856		2.98617
							3.92345	4.71012		3.02293
							2.39953	4.71276		3.0656
							2.23865	5.16004		2.92749
							2.19319	4.70997		3.06445
							3.25624	4.70138		2.80131
							4.4699	4.30697		2.90272
							2.31323	4.64831		2.82974
							2.20713	4.98484		3.08008
							2.38672	5.61679		2.79669
							2.42293	4.49763		2.96784
							2.32382	4.8191		3.13008
							2.27019	5.38053		3.07307
							4.01178	4.67525		2.91395
							2.12266	4.15124		2.87394
							2.41757	4.67236		3.03595
							2.10258	3.88375		2.94325
							2.17672	4.67762		3.11667
							4.53109	4.70766		3.14336
							3.85251	4.67705		2.84909
							2.6871	4.72198		2.90275
							2.22289	4.72344		3.18234
							4.31442	4.69125		2.87657
							2.41859	4.69976		2.92427
							2.09767	4.70512		3.10964
							2.1848	4.72949		2.98042
							3.44493	4.69876		3.03041
							2.10677	4.68853		3.19717
							2.33143	4.69222		2.87639
							2.37783	4.77793		2.94718
							3.0422	4.69877		3.11304
							2.34068	4.79223		2.97856
							2.31312	4.71071		3.20815
							4.15242	4.81479		2.92414
							2.17918	4.70638		3.04748
							4.50139	4.70405		3.08526
							3.80985	4.91136		3.19162
							2.4075	4.94398		2.95743
							2.20014	4.6396		3.13641
							2.31175	4.60633		3.01117
							2.45974	5.06496		3.10115
							2.83202	5.08644		3.02744
							3.5728	4.53999		3.07198
							4.04016	5.2141		3.12839
							2.42393	4.42021		3.08474
							2.16455	5.27605		3.17151
							4.40564	4.27556		3.07569
							2.42788	5.33419		3.27474
							4.22183	4.14076		3.03863
							2.44647	5.50281		3.33989
							4.48634	4.04119		3.22313
							2.25292	3.9834		3.15912
							2.17635	3.88866		3.0076
							2.29138	5.62009		3.40774
							4.32205	3.86725		3.06608
							2.35292	4.68398		3.28166
							2.44913	4.15574		3.03489
							2.13523	4.6796		3.00695
							3.96598	5.42086		3.45004
							2.2929	4.85066		3.20342
							3.9169	4.46985		3.11239
							2.39061	5.63405		3.31621
							4.51907	4.98565		3.03829
							2.1825	4.63416		3.06589
							3.70482	4.28691		3.50292
							2.14204	4.69761		2.97094
							2.24419	4.69569		2.95384
							2.20013	5.19071		3.51738
							2.15468	4.70791		3.4309
							2.37769	4.70255		3.16129
							2.22101	4.68763		3.23742
							2.35771	3.99765		2.97908
							4.23095	4.68653		3.0641
							2.48497	4.6993		3.32684
							3.21663	4.69438		3.47196
							2.33585	3.84583		3.16455
							2.40991	4.90922		2.90379
							2.45209	4.09791		3.54518
							2.22116	4.68061		2.98206
							2.16425	4.43286		3.12066
							4.50541	4.9881		2.91237
							2.43736	4.60314		3.43307
							2.45384	5.68913		3.16722
							4.1101	4.66211		3.57149
							3.84959	4.79431		3.36856
							2.87127	4.67252		3.28509
							2.25758	3.80808		3.48824
							2.60672	4.65745		2.86898
							4.26746	4.49785		3.175
							2.44013	5.44789		2.98752
							3.46102	4.67236		3.50954
							2.44378	4.69868		3.43408
							2.46116	5.1233		3.19278
							4.01926	4.64984		3.56768
							2.32756	4.73838		3.11969
							3.61503	5.32955		2.87171
							2.31413	3.93523		3.02893
							2.37676	4.22052		3.19334
							2.41316	4.65794		2.88253
							4.33013	4.62741		3.36334
							2.21465	4.63817		3.50285
							2.18724	5.63014		3.4416
							2.20561	4.87824		3.55053
							3.77267	4.3651		3.1412
							2.17387	4.011		3.05834
							2.34115	4.74443		3.25988
							2.19135	4.6092		3.44733
							4.48199	4.61473		2.82895
							2.22213	4.60348		2.94734
							3.28858	5.36876		2.82311
							2.48494	4.70553		3.3588
							2.36799	4.66715		3.19157
							4.49599	4.18466		3.19901
							4.4182	4.54156		3.46198
							2.28937	3.8037		3.50751
							4.06005	4.99065		2.95282
							3.04422	4.57071		3.26467
							3.93078	4.57759		3.41738
							2.19913	4.37783		3.33429
							4.12451	5.14208		2.84594
							2.23219	4.59985		3.42519
							2.48194	5.59992		2.97061
							2.43345	4.70935		3.02927
							2.44456	5.24498		3.3518
							2.45577	4.78673		3.28631
							2.38959	4.24049		3.45447
							2.42201	3.92328		3.22854
							2.52922	4.57105		2.89853
							2.37685	4.56884		3.11696
							2.63277	4.67569		3.08064
							2.53669	4.56512		3.39263
							4.47841	3.66455		3.26867
							4.22462	4.52402		2.81443
							2.21678	4.07232		2.83451
							2.81733	4.64536		2.93775
							2.20602	3.75141		3.37453
							4.03062	5.4364		3.17108
							2.23104	4.88778		3.19827
							3.52835	4.40785		3.02015
							2.19492	4.56166		3.41204
							2.37212	3.84901		2.9403
							2.49522	4.56832		3.20519
							2.30561	5.011		3.31974
							2.25765	5.62478		3.31879
							2.37552	3.92115		3.23323
							2.47313	4.79398		3.14802
							2.21486	4.17081		3.03887
							4.45474	4.64473		3.25638
							2.50585	4.49699		2.87834
							2.51476	4.73881		3.31023
							2.41424	4.4256		2.8253
							3.90638	4.67793		3.16204
							2.40241	4.49589		3.34424
							2.48266	5.14824		3.09542
							2.45013	4.3434		2.85218
							3.15148	4.51683		3.19904
							3.66417	4.53761		2.80867
							3.96522	3.9994		2.98423
							4.1325	5.40302		3.16744
							4.27097	4.58521		2.85508
							2.36866	4.94627		3.22142
							4.46983	4.47632		2.90821
							2.36691	4.75824		3.28176
							2.23401	5.21066		3.18958
							4.46315	4.21714		3.19953
							2.31247	4.35208		3.21956
							2.44022	4.05737		2.98933
							3.81959	5.60154		2.85617
							2.2131	5.09468		3.05372
							4.06128	4.46235		3.09749
							2.55311	4.48698		2.94256
							2.49858	4.47343		3.09137
							2.45825	4.27764		2.80627
							2.29948	4.6237		2.93153
							2.5875	4.856		3.19561
							2.53905	4.47545		2.86897
							2.33339	4.50193		3.18879
							2.22897	4.73681		3.24931
							2.92652	4.55088		2.82229
							4.33661	4.39285		3.11919
							2.42598	4.0997		2.76685
							2.43067	5.29536		3.03822
							4.18606	4.68905		3.15852
							2.25705	5.17183		3.1028
							2.50124	5.47553		3.05155
							4.02901	5.02993		2.84004
							2.36085	4.78559		2.92369
							3.47576	4.47631		3.0789
							4.44787	4.4722		2.77019
							2.60292	4.41838		2.95879
							2.56082	4.29015		3.1627
							2.24692	4.72096		2.93964
							2.33822	4.62136		3.21448
							4.0825	4.42471		2.97916
							2.3	4.09831		3.22639
							2.5324	4.53489		3.18796
							3.93465	4.46812		3.09805
							2.41254	4.20426		3.00595
							4.45935	4.35217		2.7663
							2.68844	4.85079		2.84313
							2.23479	4.98054		3.12786
							4.41172	5.24972		2.7718
							2.58413	4.41475		2.79334
							2.50378	5.48977		2.95311
							2.3677	4.07931		3.10141
							2.47606	4.6769		3.05115
							2.3022	5.09465		2.72495
							4.43811	4.54739		2.8053
							4.12622	4.90349		3.20093
							2.38863	4.28967		3.09444
							2.54076	4.47004		3.14051
							2.24338	4.48731		3.14988
							4.01463	4.40935		3.11373
							2.4461	4.41305		2.86854
							2.51531	4.45209		2.99426
							4.43824	4.42826		2.8963
							2.39468	5.24456		3.15355
							2.45575	4.4365		2.94262
							2.59527	4.0751		2.69809
							4.45192	5.00003		2.78695
							3.68576	4.70166		3.00064
							2.39785	4.64003		3.12414
							2.27079	5.40215		2.73862
							4.44296	4.34817		3.09041
							2.51649	4.52006		2.95158
							2.37621	4.82526		3.03215
							2.56266	4.89713		3.14897
							2.42318	4.40346		2.7315
							3.25519	4.44846		3.12909
							2.50667	5.08307		2.82865
							3.05608	4.42134		2.747
							2.43959	4.40707		2.7591
							4.21631	4.45491		3.08247
							2.38483	4.19714		3.13796
							4.06375	5.21539		2.88637
							2.28415	4.43351		2.67667
							2.60956	4.43908		2.81341
							3.42536	4.58802		2.67838
							2.57223	4.96147		2.8701
							2.60581	4.08838		3.14721
							3.85591	5.29833		3.08077
							2.62444	4.74092		3.10731
							2.62529	5.00267		3.15387
							2.29481	4.52432		2.69193
							2.8656	4.84608		2.9386
							4.08104	4.33196		2.87435
							2.32473	4.45316		2.95723
							2.52911	4.4407		2.98778
							2.57691	5.08278		3.08136
							4.13181	4.42509		3.16826
							2.58504	4.43138		3.06734
							2.49615	4.07861		2.69393
							2.38568	4.46049		3.1392
							2.44986	5.21488		2.76353
							2.53512	4.90059		2.94724
							4.44702	4.47631		2.66464
							2.27422	4.43474		2.66348
							3.93524	4.62859		2.70323
							3.58077	4.26145		3.13348
							2.48829	4.78177		2.81405
							2.36626	4.70246		3.06474
							4.39004	4.99769		2.8907
							4.06977	4.4376		2.87157
							2.29077	4.55073		2.91863
							4.46075	4.39174		3.18428
							2.61727	4.07651		2.70006
							2.68015	4.47166		2.76695
							2.47275	4.20025		3.11233
							2.37796	4.44554		3.0749
							2.43838	4.87977		2.61826
							2.48704	4.46382		2.825
							2.64945	5.13429		2.66902
							2.59132	4.7102		2.62653
							2.62836	4.78375		3.14166
							2.66532	4.48342		3.06891
							4.43163	4.65454		2.98886
							2.67261	4.60128		3.20543
							2.39259	4.34681		2.91684
							2.65463	4.46495		3.11909
							4.17245	4.48908		3.11132
							4.09454	4.12616		2.96349
							2.66793	4.79509		2.86406
							4.43751	4.90186		3.05123
							2.58324	4.46912		2.80426
							2.65679	5.03186		2.67443
							2.37774	4.24361		2.80988
							3.69749	4.72751		2.61264
							4.0831	4.40842		2.70704
							4.25754	4.54451		2.61632
							2.91337	4.50102		3.24216
							2.36842	4.5147		2.75128
							4.41612	4.49956		3.03072
							2.53722	4.49093		3.08718
							3.11486	4.61473		2.79041
							4.43566	4.76274		2.58268
							2.49836	4.52065		3.05929
							2.50669	4.51577		2.90405
							2.3704	4.88802		2.96143
							3.9148	4.40833		3.04374
							2.33614	4.82678		2.60053
							2.45481	4.18291		3.17449
							2.57561	4.48		2.57328
							2.62017	4.67156		2.86544
							2.65348	4.96023		2.76198
							2.6543	4.56693		3.24034
							4.08696	4.53517		2.5648
							2.66121	4.51622		3.08377
							2.39742	4.75054		2.66268
							2.5559	4.68891		2.99703
							4.08697	4.5291		2.66818
							2.38938	4.5268		2.71373
							2.46484	4.40602		2.92938
							2.58549	4.49031		2.77814
							2.69969	4.78639		2.58469
							4.38408	4.23142		3.00585
							4.49162	4.55307		2.56027
							2.59442	4.86321		3.00212
							3.34988	4.53409		3.03701
							4.12645	4.6393		3.20306
							2.71109	4.56079		2.60733
							2.66379	4.54698		2.85079
							2.53184	4.69668		2.88774
							4.21006	4.54531		3.03048
							2.64555	4.61565		3.24737
							4.43411	4.6837		2.55969
							2.73762	4.52027		3.05155
							3.81116	4.70668		3.12565
							2.53656	4.79227		2.75394
							4.00977	4.56689		2.73571
							4.12039	4.57832		3.01657
							2.42055	4.26613		2.54162
							2.43845	4.60157		2.937
							2.68711	4.82011		2.60897
							2.64294	4.57917		2.98304
							2.4962	4.55795		2.59614
							2.47868	4.68309		2.7503
							4.25189	4.73301		3.24448
							4.4516	4.71702		3.05716
							2.59489	4.47715		2.64104
							3.10805	4.73362		2.85307
							2.44783	4.60095		3.1388
							3.58963	4.58049		2.54193
							4.42112	4.56089		2.54838
							2.45477	4.30188		2.95013
							2.64649	4.67353		2.99421
							2.78613	4.81677		2.90277
							2.72111	4.60301		2.70192
							2.62018	4.71469		2.80023
							2.59724	4.75375		3.07163
							2.78815	4.72817		2.59246
							2.72965	4.73726		2.9938
							4.40223	4.6384		2.99622
							4.38179	4.61276		3.1783
							2.44384	4.48347		2.89191
							2.69645	4.32299		2.98878
							2.65398	4.76595		2.57796
							4.11527	4.62815		2.5543
							2.74574	4.6088		3.21161
							2.78252	4.81726		2.55143
							2.78871	4.7403		2.71139
							2.49111	4.61644		2.95489
							2.71353	4.5654		2.66109
							2.62117	4.48274		3.05907
							2.71217	4.78739		2.8379
							4.49752	4.76295		2.74284
							4.38878	4.69227		2.90129
							2.4945	4.60508		2.61447
							3.84588	4.35451		2.58437
							2.67267	4.78466		2.85365
							2.5706	4.65314		3.1144
							3.21503	4.65821		3.19652
							2.68848	4.75607		2.57215
							4.17108	4.79633		2.98633
							2.85571	4.69915		3.15835
							2.54585	4.75848		2.55923
							4.22887	4.66223		2.87542
							2.77462	4.8205		3.09127
							2.75358	4.63378		2.64966
							3.71656	4.60231		3.01954
							2.8274	4.54233		2.79058
							2.87338	4.65761		2.64655
							2.75911	4.72895		2.72211
							2.62271	4.82028		2.80044
							2.72923	4.46183		2.69606
							4.15645	4.84969		2.92942
							2.5543	4.80766		3.08718
							2.69288	4.70906		3.15382
							4.41381	4.64362		2.93762
							2.64981	4.81635		2.88022
							2.66599	4.8294		2.56828
							2.54168	4.87113		3.10117
							4.1098	4.68775		2.57445
							2.77306	4.63792		2.9414
							3.38498	4.82079		2.5607
							4.38218	4.71878		2.80527
							2.88755	4.6988		2.84779
							4.44457	4.81707		2.73122
							2.6619	4.67626		2.63365
							4.4107	4.60292		2.98538
							2.79527	4.89397		3.01907
							4.13124	4.83899		2.61034
							2.7236	4.77886		2.70338
							2.81975	4.69068		3.05516
							2.70756	4.72127		3.08876
							3.57399	4.50835		3.1067
							2.73215	4.69479		3.11943
							2.55106	4.91031		2.74493
							4.15462	4.70986		2.94873
							2.90348	4.76983		2.56221
							2.87764	4.86473		2.83384
							2.67043	4.71257		2.74589
							4.50553	4.72851		3.01373
							2.79146	4.70694		2.87915
							4.30405	4.9046		2.67883
							2.72905	4.88699		2.97227
							2.94853	4.93549		2.803
							3.90088	4.66456		2.56598
							2.80312	4.85955		2.89758
							2.92227	4.52783		3.03661
							4.13769	4.70679		2.66941
							2.79816	4.83267		3.0621
							4.22514	4.70891		2.63411
							2.59794	4.73906		2.71568
							4.48677	4.92769		2.75946
							2.67121	4.80787		2.8344
							3.78867	4.60531		2.60455
							2.66329	4.9218		2.6156
							2.98166	4.73019		2.70298
							2.9681	4.73075		2.72237
							2.65305	4.87049		2.95726
							2.75911	4.97037		2.85892
							2.76161	4.80238		3.12987
							4.42402	4.9164		2.77254
							4.14883	4.7409		2.58775
							2.64955	4.47821		3.06387
							2.62018	4.66066		2.64617
							2.96407	4.97186		2.99123
							2.77349	4.77597		2.89646
							2.80475	4.87238		2.84984
							2.7681	4.67193		2.64175
							3.42834	4.93693		2.91353
							2.78152	4.73198		2.60029
							2.88926	4.97139		2.73056
							4.44077	4.70721		2.95887
							2.86247	4.9087		2.67687
							2.66223	4.52331		2.59001
							4.438	4.4041		2.8097
							2.64538	4.87388		2.77863
							2.81125	4.77213		2.80275
							2.98501	4.99704		2.57775
							2.92515	4.72073		2.60242
							3.6626	4.6235		2.68452
							4.19821	4.82488		2.91782
							2.85252	4.97351		2.7624
							2.77426	4.53696		2.703
							4.44923	4.41641		2.84568
							2.91845	4.9623		2.89689
							2.82492	4.93976		2.59964
							2.98438	4.89333		2.57394
							4.18224	4.65078		2.71977
							2.96297	5.0093		2.8516
							4.336	4.31207		2.58928
							2.9125	4.56994		3.06495
							2.65385	4.80603		2.57594
							4.46734	4.73735		2.61038
							4.18145	4.99567		2.78563
							2.68952	4.45126		3.10979
							4.56452	4.86328		2.80134
							2.82293	4.93236		2.84886
							2.67179	4.53875		2.59585
							4.28253	4.32246		2.64686
							3.94868	4.2431		2.57232
							2.95772	4.76325		2.7034
							2.64255	4.96101		2.60591
							2.833	4.34432		2.79034
							3.4895	4.98583		2.67606
							2.70616	5.00742		2.5698
							4.52158	4.85027		2.92587
							2.94812	4.90732		2.7634
							2.85498	4.61932		2.99784
							4.13198	4.46704		2.58537
							3.03352	4.3782		2.57233
							4.11072	4.23608		2.80619
							2.85542	4.17144		2.56103
							2.79626	4.99032		2.72168
							2.77569	4.87238		2.81952
							2.91078	4.3101		2.58704
							3.28352	4.7408		2.65307
							2.97123	4.40104		2.64211
							4.19168	4.607		2.87381
							3.75948	4.9286		3.08871
							2.9065	4.98962		2.55424
							2.87669	4.83816		2.61051
							3.06857	4.4707		2.72253
							4.25718	4.0972		2.5666
							2.84247	4.17588		2.7384
							2.89535	4.32481		2.95785
							3.07693	4.77265		2.64175
							3.56912	4.95894		2.54377
							2.77549	4.63267		2.5775
							4.46357	4.86673		2.555
							3.06961	4.05833		2.5747
							3.03773	4.90153		2.90018
							2.89025	4.4409		2.76636
							4.50991	4.70013		2.68442
							2.66528	4.19172		2.55751
							3.01325	4.85919		2.83792
							2.73016	4.57075		2.69995
							2.67526	4.05275		2.56883
							4.32753	4.77086		2.59727
							2.9334	4.30749		3.0442
							2.84143	4.65674		2.55703
							2.75348	4.0618		2.95949
							2.79405	4.53335		2.65155
							4.23016	4.28653		2.62736
							3.00114	4.09263		2.91144
							4.42769	4.36699		2.78388
							3.06275	4.1885		2.58144
							4.56261			2.58356
							4.46373			2.72089
							2.80508			2.62471
							3.05275			2.65082
							3.10523			2.61704
							3.10221			2.97689
							2.93003			2.84998
							2.75103			2.78785
							4.22194			2.63988
							3.96639			2.74558
							4.50781			2.65931
							2.97467			2.93124
							2.94632			2.74841
							4.20565			2.85983
							4.52537			2.7881
							4.30069
							3.13164
							3.06162
							4.36381
							2.97797
							3.19445
							3.1654
							2.7193
							2.94777
							4.52391
							3.82241
							3.45578
							2.75143
							2.92172
							2.877
							3.05965
							3.14099
							3.65915
							2.98469
							2.7307
							4.45662
							4.36146
							4.22991
							2.94207
							3.18146
							2.84279
							3.015
							2.90144
							3.15923
							3.04107
							4.30845
							3.00458
							4.31877
							2.80923
							4.42336
							4.24578
							2.88832
							3.74557
							4.53697
							2.71235
							4.08752
							3.20403
							4.64498
							2.80091
							4.28009
							3.09813
							4.57032
							4.57293
							3.03958
							3.22373
							3.18017
							3.99069
							3.34437
							2.98617
							3.21245
							3.31259
							4.3879
							2.80937
							4.36455
							2.71308
							3.11813
							3.02384
							3.31294
							3.02293
							3.0656
							3.7103
							2.92749
							4.2058
							3.06445
							3.2504
							4.51144
							2.80131
							2.90272
							3.35022
							4.55512
							3.23418
							3.32709
							3.50469
							4.26215
							3.13706
							3.31516
							3.26389
							4.53231
							2.82974
							4.57349
							3.7956
							3.08008
							4.77662
							4.37343
							2.72435
							2.79669
							2.76966
							4.65418
							3.41595
							3.17612
							2.96784
							3.13008
							4.40343
							4.12671
							3.07307
							4.34622
							2.91395
							2.87394
							3.34364
							4.02382
							3.33692
							3.03595
							4.2746
							3.27809
							3.39507
							3.37875
							3.35803
							2.69857
							4.43307
							3.30012
							2.94325
							3.3593
							2.95901
							4.38208
							3.72073
							4.71715
							3.4043
							3.4362
							3.11667
							3.36912
							3.14336
							3.91411
							4.6065
							3.58714
							4.59125
							4.1872
							4.56456
							3.19958
							3.5125
							4.29441
							3.52118
							3.41047
							4.4043
							4.6705
							3.52104
							2.78547
							4.8814
							2.84909
							2.90275
							3.4253
							3.81822
							2.97204
							3.18234
							4.38085
							2.87657
							3.27031
							3.45239
							4.05255
							2.92427
							2.67016
							3.23757
							3.45072
							3.44478
							2.68087
							3.10964
							3.45556
							3.74475
							2.98042
							4.39254
							2.86374
							3.03041
							4.39679
							3.44397
							3.54897
							2.73838
							4.86224
							2.86442
							3.62032
							4.32306
							3.50975
							3.52718
							3.50467
							3.19717
							4.38196
							4.28006
							4.67809
							4.46652
							3.50738
							4.81903
							3.97208
							2.87639
							3.54654
							3.27762
							4.64445
							3.86729
							3.64051
							3.63689
							2.94718
							5.00369
							3.11304
							3.44904
							3.36552
							2.97856
							2.65309
							4.09719
							3.20815
							4.80091
							2.68269
							4.54382
							3.52413
							3.71445
							3.50761
							2.92414
							3.50957
							3.56406
							2.86995
							3.56392
							3.04748
							4.40241
							4.38668
							3.27094
							3.31476
							3.60044
							4.95431
							3.44133
							4.22654
							3.73395
							4.42938
							2.84562
							2.79014
							4.35325
							3.59946
							3.08526
							4.39385
							3.19162
							4.91095
							3.59537
							4.40902
							2.95743
							4.41867
							4.77894
							3.6142
							4.73905
							3.67578
							3.634
							3.95605
							3.69117
							3.6845
							3.62089
							4.51848
							4.31243
							2.82911
							5.06098
							3.13641
							2.90847
							3.01117
							4.60279
							3.62238
							4.71825
							4.88298
							4.14294
							3.64576
							3.33464
							2.69501
							3.1162
							3.64573
							3.10115
							3.02744
							4.41947
							3.77588
							5.00348
							2.81928
							3.07198
							3.44948
							4.42073
							3.57308
							2.76557
							4.42338
							3.37632
							3.67993
							3.5772
							2.88707
							3.67441
							3.67242
							4.41242
							2.99534
							3.71635
							3.75461
							3.3084
							4.42477
							4.46968
							3.70528
							4.44122
							3.72127
							2.81099
							4.33725
							3.86132
							4.04289
							4.8837
							2.81931
							3.5864
							3.06026
							4.54672
							5.01338
							3.72253
							4.60443
							3.80861
							4.18588
							3.24816
							3.71893
							5.13905
							3.30709
							3.44732
							3.6468
							3.84333
							4.4498
							5.07901
							2.88014
							3.76598
							3.7302
							4.94221
							3.80988
							4.8556
							2.65256
							3.71147
							3.01271
							3.7706
							2.8602
							3.74209
							3.04477
							3.04523
							4.38531
							3.78167
							3.58124
							3.10335
							4.30466
							2.8161
							3.23402
							3.76215
							3.48498
							3.70194
							3.15635
							3.78826
							4.47421
							4.52954
							3.77511
							2.96142
							3.45111
							3.60333
							3.36359
							2.85005
							3.93004
							3.81968
							4.19321
							4.44961
							4.56824
							4.74865
							3.07097
							2.89365
							3.22447
							4.3951
							3.27347
							4.47917
							3.75822
							4.50847
							3.49096
							3.66518
							3.11201
							4.51084
							4.85867
							3.80631
							3.85329
							4.97171
							3.85033
							3.16607
							5.20551
							2.86638
							3.79837
							2.92548
							3.81395
							5.04884
							3.83114
							2.8896
							3.88077
							3.85125
							3.14325
							4.63057
							3.11998
							3.42306
							3.5904
							3.55966
							3.88321
							3.17418
							3.18024
							3.89632
							5.11678
							4.16069
							4.48917
							4.55775
							3.31828
							3.02346
							2.91947
							3.16953
							3.47529
							2.89256
							3.33645
							4.80585
							3.61303
							3.7712
							3.74202
							4.54695
							3.20868
							4.55
							3.86711
							3.38808
							4.92924
							4.60193
							3.80072
							3.37262
							3.6905
							4.36609
							4.51439
							3.18936
							3.87567
							4.53935
							3.06562
							4.51242
							2.96221
							3.89326
							3.45847
							3.91859
							5.00828
							3.36501
							3.82693
							5.31273
							3.98143
							3.03743
							4.12087
							3.45906
							4.45323
							3.15411
							2.95864
							4.28267
							3.27925
							3.9291
							3.24798
							3.57101
							3.40828
							5.04888
							4.89022
							3.02535
							3.42802
							3.93328
							3.92744
							3.56115
							3.23943
							4.56834
							3.96557
							3.9509
							5.03487
							3.84666
							3.75349
							3.65789
							4.59177
							3.9813
							3.39006
							3.85753
							3.41031
							5.2141
							3.6032
							4.06209
							3.77529
							3.36442
							3.76434
							3.83809
							3.0188
							4.5995
							4.59206
							3.4141
							3.46618
							4.39896
							5.03179
							3.91624
							4.57125
							3.975
							4.70358
							4.17598
							3.30876
							3.06022
							3.64455
							4.51907
							3.12149
							4.86009
							4.57092
							4.6383
							4.24084
							3.25471
							3.17693
							4.00413
							3.87758
							4.96979
							4.20849
							3.65244
							3.98463
							5.4119
							3.79273
							3.45062
							5.09325
							3.94291
							4.61731
							3.4207
							4.03462
							4.04002
							3.49718
							3.66473
							3.79254
							3.99947
							3.67294
							3.43326
							3.1027
							3.87494
							3.89612
							3.94228
							4.61666
							4.09055
							4.00277
							3.18367
							3.26781
							4.49959
							5.0258
							3.89311
							3.81994
							3.9741
							3.63192
							5.23951
							3.80356
							3.93629
							4.03462
							3.3653
							4.66555
							4.15626
							3.79029
							4.61296
							4.07386
							3.18704
							3.77291
							3.72148
							3.46502
							3.91246
							4.63036
							4.69415
							3.60189
							4.38593
							4.63282
							4.64767
							3.82384
							3.99628
							3.82971
							4.31527
							4.85306
							5.17833
							3.60767
							3.32696
							4.74017
							3.6153
							3.46891
							3.85746
							5.40942
							4.65895
							3.68548
							3.34431
							3.28918
							3.78905
							5.1517
							3.91398
							3.81476
							3.93396
							3.9601
							4.14134
							4.47632
							3.88901
							3.94753
							3.44716
							4.16505
							4.14232
							4.64776
							3.85972
							4.23309
							3.64553
							3.4639
							3.94528
							3.80135
							4.07422
							4.64837
							3.9352
							5.1255
							3.80349
							3.35319
							3.58808
							3.8991
							3.81637
							4.58195
							4.06272
							4.27459
							3.75743
							4.10759
							4.69046
							4.71375
							5.2333
							4.67801
							4.6696
							-3.85268
							4.66425
							4.76832
							4.10465
							3.99775
							3.87088
							3.98471
							3.64654
							4.55908
							3.53548
							3.86969
							3.44015
							4.41978
							3.66951
							4.95525
							4.12132
							3.52453
							3.73467
							3.87007
							3.9306
							5.39145
							4.05105
							3.81763
							4.69244
							3.98774
							4.23391
							3.87633
							3.91452
							3.99217
							3.98805
							3.86389
							4.66902
							4.67745
							3.85359
							4.23489
							3.56335
							4.49495
							3.4982
							3.69956
							3.8878
							3.58765
							4.2816
							4.23726
							4.47122
							4.35356
							3.82934
							4.01782
							5.2483
							4.72753
							4.67721
							5.14935
							4.00097
							4.12259
							4.70168
							3.66689
							4.67782
							3.89
							4.18264
							5.30225
							4.12243
							4.05406
							3.9975
							4.51675
							4.70633
							3.8467
							3.99604
							4.09708
							4.69345
							3.73364
							4.80394
							4.69224
							3.48904
							4.01241
							3.79844
							3.94953
							5.45008
							3.87954
							4.61408
							3.921
							4.16148
							3.82186
							4.34594
							5.03816
							4.41037
							3.60213
							4.35536
							3.49046
							4.68272
							4.13989
							3.5978
							4.28572
							4.14206
							4.15491
							4.0463
							4.90865
							3.94667
							3.53383
							4.50231
							3.92483
							4.13743
							4.59799
							3.75293
							4.32431
							3.73325
							3.86964
							4.68887
							3.96466
							3.69861
							4.7064
							4.70458
							4.06396
							4.02522
							4.29324
							4.50044
							4.68856
							4.71012
							4.07688
							4.13981
							3.95549
							4.71276
							5.16004
							4.23527
							3.75318
							4.6192
							4.25262
							4.70997
							3.74574
							4.07311
							4.70138
							4.30697
							4.64831
							3.63923
							4.04535
							4.19329
							3.88244
							3.6165
							4.98484
							5.61679
							3.65053
							3.88496
							4.29587
							-3.45034
							3.97017
							4.49763
							4.8191
							5.38053
							4.67525
							4.00202
							4.35451
							4.23243
							3.87866
							4.15124
							4.67236
							4.30552
							4.05483
							4.03528
							3.9909
							3.88375
							4.10513
							4.22144
							4.17364
							4.28341
							4.23716
							4.10642
							4.04022
							4.17544
							4.1306
							4.00402
							4.01471
							4.01516
							3.99094
							4.00203
							3.98356
							3.97957
							4.67762
							4.70766
							4.67705
							4.72198
							4.72344
							3.97646
							4.69125
							4.69976
							4.70512
							4.72949
							4.69876
							4.68853
							4.69222
							4.77793
							3.89829
							4.69877
							3.87454
							4.79223
							4.71071
							4.81479
							-4.61936
							4.61097
							4.62211
							4.70638
							3.83534
							4.70405
							3.83345
							4.91136
							4.94398
							4.3487
							4.25266
							4.6396
							4.71492
							4.60633
							3.75917
							3.7996
							4.05525
							5.06496
							3.92646
							5.08644
							3.69438
							3.77166
							4.53999
							3.84386
							5.2141
							4.42021
							3.73061
							4.67407
							5.27605
							4.27556
							5.33419
							3.67369
							4.46961
							4.14076
							3.63364
							5.50281
							3.62313
							4.04119
							3.9834
							3.88866
							3.6239
							3.62727
							3.76798
							3.73564
							3.64873
							5.62009
							4.35411
							4.23147
							4.11055
							4.01012
							4.20811
							4.25592
							4.13824
							3.99011
							3.41197
							3.75368
							4.04398
							-3.45169
							-3.48953
							3.72778
							3.90965
							4.20188
							4.34563
							4.36552
							4.37267
							4.32318
							4.29568
							4.22967
							4.1728
							4.09805
							4.09305
							3.95978
							3.92678
							3.91807
							3.95003
							3.96289
							4.02126
							4.22724
							3.86725
							3.97058
							3.99672
							4.10428
							4.31049
							4.68398
							4.15574
							3.88037
							4.24684
							4.41453
							4.1068
							4.6796
							5.42086
							4.85066
							4.46985
							3.91631
							-3.56912
							4.43651
							3.89328
							3.60202
							5.63405
							4.98565
							3.66834
							3.81543
							4.18568
							4.09455
							3.6434
							4.63416
							4.28691
							4.69761
							4.10492
							3.70757
							4.69569
							4.45675
							4.58235
							3.83655
							4.25233
							5.19071
							4.70791
							3.92916
							4.27221
							4.04239
							4.70255
							4.68763
							4.60697
							4.28254
							3.99765
							4.09827
							4.68653
							4.6993
							3.72748
							4.02216
							4.69438
							3.84583
							3.94491
							4.34347
							3.6991
							4.55141
							4.16256
							3.86668
							4.74338
							3.4997
							3.92202
							4.90922
							4.12929
							4.25423
							4.09791
							4.31467
							3.52094
							4.15626
							4.68061
							4.07263
							4.44279
							3.54691
							4.43286
							4.9881
							4.42792
							3.91942
							4.18814
							4.00694
							4.60314
							3.91401
							5.68913
							3.96508
							3.72519
							4.01832
							3.56221
							4.66211
							4.79431
							3.6842
							4.67252
							4.12865
							3.97803
							3.80808
							4.65745
							4.49785
							4.11814
							4.06567
							4.31958
							5.44789
							4.22655
							3.99523
							4.67236
							3.56464
							4.69868
							4.30871
							4.08062
							5.1233
							4.64984
							4.73838
							5.32955
							3.93523
							3.74508
							4.50383
							4.53977
							4.21512
							4.22052
							3.65044
							3.8443
							3.59247
							3.40972
							4.61926
							3.488
							4.28146
							3.99485
							4.65794
							4.62741
							3.91173
							4.03239
							4.17384
							4.1705
							3.91857
							4.21728
							4.00938
							4.63817
							3.89975
							4.20506
							5.63014
							3.92341
							3.9713
							3.64086
[truncated: 1,603 more rows]

## Sheet: 9 to 12 months
	mean	std	95low	95up	surface		alles	voorhoofd	neus	wangen	lip	kin
alles	1.63454	0.653549	0.51934	2.7611	17729		0.801173	1.22678	1.93064	0.581799	1.78441	2.0205
voorhoofd	2.11984	0.490534	1.4133	2.98104	4363		0.876067	1.30755	1.83682	0.605173	1.76663	2.04054
neus	2.18287	0.309073	1.78662	2.77017	847		0.889733	1.20348	1.78046	0.555749	1.79746	2.08751
wangen	1.04616	0.344816	0.445597	1.55279	4900		0.665535	1.30135	1.99336	0.618892	1.73303	1.98899
lip	1.86607	0.432321	1.50551	2.257	534		0.861465	1.36555	1.80842	0.515109	1.77559	1.98243
kin	2.39391	0.210391	2.05349	2.69708	587		0.91123	1.21215	2.04853	0.548718	1.69153	2.00235
							0.815556	1.42363	1.94312	0.462745	1.75616	2.07695
							0.734694	1.33071	1.847	0.539017	1.79107	2.0067
							0.60043	1.46927	2.03695	0.567843	1.77737	2.11402
							0.928443	1.19478	1.97385	0.648947	1.73171	2.0963
							0.844499	1.39242	2.21105	0.481955	1.76566	2.05386
							0.669348	1.47196	1.88214	0.495875	1.86235	2.09136
							0.823132	1.29674	1.94833	0.450923	1.72595	2.14468
							0.768634	1.42258	2.02298	0.508375	1.72406	2.10964
							0.609436	1.38768	2.22632	0.448505	1.80708	2.17301
							0.520964	1.49233	1.90488	0.467461	1.78537	2.1471
							0.567622	1.19649	2.03854	0.51186	1.7136	2.13881
							0.695332	1.45902	1.98801	0.593595	1.78111	2.17423
							0.943855	1.42517	2.30146	0.470217	1.80318	2.22633
							0.889438	1.53483	2.1986	0.429014	1.80129	2.22196
							0.720579	1.40566	2.43049	0.621827	1.76699	2.24212
							0.622056	1.38483	2.18559	0.460636	1.93064	2.25749
							0.511359	1.30521	2.36069	0.646664	1.75043	2.25045
							0.56888	1.2137	1.8786	0.438688	1.81622	2.25222
							0.472001	1.41503	2.01933	0.444886	1.84585	2.33059
							0.806685	1.42444	1.96849	0.478375	1.87603	2.33191
							0.842555	1.53526	2.17183	0.526286	1.87789	2.29189
							0.584062	1.49038	2.53898	0.453129	1.99336	2.32092
							0.757991	1.4573	2.34336	0.397397	1.81126	2.3759
							0.652304	1.41346	2.46773	0.490878	1.85097	2.38068
							0.512877	1.45495	1.8594	0.565053	2.03695	2.40578
							0.949097	1.37946	2.14126	0.448566	1.89002	2.44283
							0.581799	1.44695	2.61232	0.439988	1.96294	2.44965
							0.454513	1.5864	2.3341	0.440423	1.81569	2.46021
							0.605173	1.31262	1.95016	0.461	1.96467	2.38208
							0.916464	1.35693	2.20589	0.395633	1.88744	2.39875
							0.555749	1.42411	2.43605	0.604669	2.02298	2.47349
							0.467033	1.4636	1.79779	0.390173	1.98925	2.53157
							0.870208	1.50024	2.07182	0.446307	1.91419	2.49476
							0.695996	1.41666	2.12829	0.458327	2.06386	2.55085
							0.804815	1.46039	2.53203	0.417901	2.09962	2.46503
							0.484202	1.65279	2.33868	0.449299	1.96849	2.58757
							0.618892	1.54885	2.68995	0.701346	1.99297	2.40343
							0.515109	1.41605	2.70751	0.518068	2.08545	2.47761
							0.757798	1.46695	1.91454	0.418129	2.00898	2.4039
							0.468658	1.46932	1.7258	0.399021	2.19451	2.5304
							0.900419	1.39325	2.04998	0.450933	2.07248	2.59713
							0.548718	1.43487	2.40849	0.494292	2.19747	2.66449
							0.823978	1.50269	2.26939	0.387823	2.07182	2.46011
							0.452469	1.43708	1.72365	0.453633	2.12297	2.69186
							0.943013	1.43884	2.69271	0.367255	2.10054	2.43709
							0.469215	1.50246	1.77952	0.453852	2.27595	2.5078
							0.462745	1.74827	2.5397	0.447273	2.19732	2.45677
							0.539017	1.46509	2.35605	0.665848	2.12129	2.56759
							0.453165	1.44319	2.19732	0.467846	2.21267	2.63675
							0.504933	1.53443	2.47164	0.583201	2.2919	2.70885
							0.567843	1.49165	2.19404	0.453434	2.098	2.54294
							0.648947	1.61929	2.38716	0.4248	2.35338	2.65619
							0.768102	1.50171	1.92298	0.373303	2.18329	2.50897
							0.675602	1.44179	2.79342	0.429086	2.28699	2.4576
							0.481955	1.47808	1.76726	0.389454	2.09417	2.64316
							0.495875	1.55284	2.7199	0.464342	2.15137	2.36331
							0.45824	1.5551	1.84768	0.426541	2.32487	2.64436
							0.923888	1.57075	2.4368	0.474135	-2.37625	2.58553
							0.450923	1.84359	1.79692	0.379724	2.30301	2.72555
							0.44078	1.46696	1.81031	0.477192	2.23861	2.56434
							0.92146	1.58448	2.6503	0.790808	2.21712	2.69506
							0.834972	1.51583	2.10017	0.422499	2.13998	2.35631
							0.508375	1.73364	1.86833	0.488167	2.10328	2.48728
							0.708412	1.48814	2.80417	0.477763	2.06172	2.503
							0.813277	1.46904	2.3389	0.740336	2.08105	2.55445
							0.448505	1.60989	2.18329	0.501471	2.06141	2.56282
							0.467461	1.65057	1.95385	0.514589	2.0521	2.60736
							0.51186	1.55735	2.27991	0.459178	2.08829	2.62546
							0.593595	1.60454	2.67596	0.50342	2.0548	2.63112
							0.822131	1.59828	2.87077	0.466047	2.22646	2.66542
							0.948096	1.54727	2.38418	0.595576	2.22112	2.69646
							0.429428	1.97997	1.82193	0.440849	2.26312	2.73292
							0.470217	1.65081	2.83727	0.490747	2.08637	2.75163
							0.513273	1.50712	2.79528	0.485686	2.19494	2.64173
							0.429014	1.50473	2.88451	0.432952	2.13266	2.56211
							0.621827	1.86674	2.8683	0.4898	2.0745	2.44038
							0.460636	1.68231	2.69768	0.55439	2.09194	2.69338
							0.41121	1.72732	2.53125	0.506445	2.17007	2.57334
							0.646664	1.54947	2.77006	0.500224	2.06371	2.71506
							0.937318	1.57014	2.74487	0.518063	2.03667	2.57908
							0.759512	1.50628	2.38844	0.504933	1.98547	2.57478
							0.880818	1.69663	2.38115	0.547664	2.09594	2.33418
							0.438688	1.57573	2.37321	0.573406	2.00875	2.63108
							0.458262	1.62426	2.35434	0.680884	2.07489	2.39976
							0.444886	1.6915	2.60442	0.566396	1.94471	2.47435
							0.42113	2.08832	2.32977	0.588862	1.96609	2.65503
							0.478375	1.74146	2.56528	0.505059	1.88763	2.54744
							0.688722	1.54748	2.32016	0.507304	1.94755	2.72846
							0.526286	2.0061	2.40319	0.547017	1.94687	2.62003
							0.453129	1.53621	2.26736	0.586541	1.96386	2.58348
							0.397397	1.74331	2.29432	0.492092	1.80661	2.27857
							0.490878	1.58895	2.1794	0.621981	1.8199	2.49617
							0.919671	1.58007	2.13998	0.765801	2.06139	2.38432
							1.02308	1.8018	2.20575	0.566023	1.69314	2.71741
							0.850537	1.60861	2.08509	0.542982	1.77557	2.38454
							0.819975	1.78538	2.03159	0.852217	1.72048	2.69584
							0.565053	1.79989	1.98181	0.629316	1.8703	2.63297
							0.448566	2.22193	1.9699	0.586999	1.66384	2.5486
							0.439988	1.59645	1.83204	0.547401	2.05772	2.29258
							0.440423	1.57887	1.90929	0.535315	1.61922	2.41406
							0.461	1.73623	1.88665	0.538208	1.5637	2.36715
							0.416546	1.57877	1.86345	0.609564	1.91422	2.64906
							0.395633	2.12985	1.8752	0.662122	1.80075	2.5104
							0.540814	1.61219	1.89864	0.681183	1.68344	2.65406
							0.929015	1.61593	1.8396	0.683661	1.61653	2.47691
							0.604669	1.67488	2.31745	0.666146	1.57989	2.59748
							0.806135	1.80931	2.78862	0.595471	1.53239	2.51311
							0.390173	1.831	2.58352	0.549508	1.78598	2.32028
							0.99948	1.74441	2.33132	0.692002	1.775	2.32854
							0.446307	1.60593	1.97559	0.612646	1.55251	2.5638
							0.458327	1.63314	2.22112	0.652864	1.64965	2.43928
							0.417901	2.29483	2.34449	0.750335	1.47074	2.51689
							0.449299	1.93024	2.77112	0.740475	1.59492	2.47127
							0.701346	1.83393	1.86868	0.715864	1.4975	2.44667
							0.518068	1.63131	2.07953	0.755706	1.56364	2.36457
							0.418129	1.63738	2.66455	0.786523	1.71851	2.28948
							0.488956	1.61389	1.82738	0.74251	1.43673	2.25958
							0.773488	1.69162	1.83174	0.612268	1.64836	2.43042
							1.09755	2.19262	2.43341	0.620156	1.63077	2.42446
							0.407245	1.65173	1.89482	0.675176	1.63244	2.25247
							0.902841	1.85597	2.5991	0.595462	1.57214	2.33165
							0.399021	1.84817	1.86201	0.916163	1.5176	2.32592
							0.450933	1.64829	2.71901	0.729344	1.43928	2.21263
							0.494292	2.32363	1.95269	0.768176	1.65139	2.15041
							0.387823	1.6196	2.29873	0.813701	1.47513	2.29328
							0.872403	1.78425	2.15704	0.592314	1.59231	2.21151
							0.453633	2.25738	2.42561	0.729875	1.50148	2.21412
							0.367255	1.75815	2.09194	0.834933	1.55347	2.21885
							0.945592	1.85245	2.1137	0.750066	1.52354	2.08595
							0.453852	2.03434	2.5413	0.615915		2.17335
							0.976281	1.66987	1.82658	0.785472		2.14796
							0.563426	1.72336	2.66523	0.832072		2.17288
							0.447273	1.89079	1.80812	0.819229		2.13243
							0.665848	1.66276	2.24935	0.681246		2.14798
							0.90173	1.64459	2.38637	0.852806		2.07956
							0.467846	1.8347	2.04499	0.661668		2.11788
							0.451401	1.90475	1.78669	0.852261		2.08239
							0.858478	1.66098	1.9147	0.724549		2.10317
							0.382875	1.83627	2.60891	0.645103		2.08055
							0.583201	2.36193	2.51188	0.70368		2.07326
							0.453434	2.24689	2.17529	0.849171		2.06698
							0.4248	1.66228	2.48126	0.910915		2.04646
							0.373303	1.75347	2.10903	0.898993		2.06921
							0.429086	1.985	1.98547	0.829698
							1.22678	1.85177	1.78895	0.859108
							1.11668	1.67136	2.3977	0.666194
							0.389454	1.69313	2.1685	0.798521
							0.464342	2.11	1.94438	0.696185
							0.426541	1.76823	2.29405	0.903139
							0.474135	1.87712	2.47597	0.697964
							0.379724	1.64463	2.13262	0.986841
							0.930839	1.8513	1.80865	0.918829
							0.995574	1.68034	2.38141	0.73327
							0.865509	2.42428	2.35159	0.961193
							0.411015	1.63219	2.42419	0.792628
							0.477192	1.66094	2.11945	0.756953
							0.790808	1.89426	1.94755	0.971718
							0.422499	1.85242	1.9723	0.972995
							0.488167	1.87213	1.8395	0.722571
							0.394474	1.75853	2.27059	0.73358
							1.08659	1.70095	2.10928	0.797377
							0.477763	2.28441	2.29298	0.750855
							1.30755	1.74801	2.16766	0.907632
							1.20348	2.11056	2.24879	0.929467
							0.740336	2.25969	1.92964	0.94965
							0.501471	1.68303	2.0455	0.880035
							0.514589	2.45981	1.81549	0.815984
							0.459178	1.68116	2.12943	0.760206
							0.50342	1.85803	2.06139	0.777304
							0.466047	1.63375	1.88298	1.06003
							0.593188	1.66866	1.81319	0.797734
							0.93427	1.80577	2.08664	0.823996
							0.595576	2.08185	1.86356	0.875807
							0.440849	1.80995	2.05772	0.965817
							0.490747	2.2478	1.79368	1.06867
							1.04025	2.34825	1.80989	0.865003
							0.485686	1.9034	1.91457	0.993549
							0.432952	1.6625	1.77341	0.806187
							0.512302	1.78722	1.91422	1.05069
							1.02432	2.58599	1.71079	0.832101
							1.30135	1.72719	1.66974	0.924515
							0.4898	1.83249	1.78598	0.814138
							0.55439	1.73953		0.945949
							1.36555	1.65556		0.855648
							0.506445	2.39822		0.814376
							0.500224	2.15759		0.836717
							1.21215	1.82431		1.08957
							0.518063	2.0929		1.00017
							0.504933	1.73233		0.87912
							0.418283	1.6458		1.06252
							0.547664	2.24939		1.12978
							0.573406	1.67482		0.994621
							0.680884	1.74213		0.866996
							0.566396	1.89564		0.905478
							0.588862	1.80104		0.88691
							0.505059	2.66851		1.06153
							1.42363	1.68375		0.876514
							1.00973	1.7838		1.07297
							0.507304	2.46931		0.94229
							0.477014	1.80943		0.904355
							0.547017	1.78159		1.11102
							0.586541	1.7387		1.13152
							0.492092	1.67112		0.89125
							0.520897	2.2073		1.17689
							0.621981	2.41564		0.961307
							0.765801	1.69858		0.926464
							1.33071	1.66224		1.04209
							1.46927	1.78904		0.899718
							0.608957	2.80939		1.15595
							0.566023	2.03584		1.023
							0.542982	1.76698		0.945326
							1.19478	1.7898		0.91499
							0.852217	2.59935		1.08367
							1.39242	1.7582		0.935744
							0.904371	2.73561		1.02953
							0.978893	1.69052		1.06883
							0.629316	1.78897		0.947195
							0.586999	2.36248		0.941995
							1.00461	1.93622		1.09721
							0.547401	1.74856		0.968318
							0.535315	1.74467		1.14476
							0.538208	1.6535		0.950658
							0.609564	1.67718		1.20854
							1.47196	1.86649		1.00502
							0.662122	1.78065		0.982807
							1.09996	2.20603		0.990175
							0.681183	1.77836		1.18797
							0.683661	2.99049		0.962519
							0.666146	1.69296		1.18124
							0.537268	2.69608		0.996517
							1.11941	2.48732		1.08419
							1.29674	1.77983		0.976
							0.580773	1.82202		1.00654
							1.42258	1.7058		1.0229
							0.595471	1.79547		1.10138
							1.38768	1.92034		1.13678
							1.49233	1.93672		1.01626
							0.56026	1.762		1.22855
							1.19649	2.33626		1.00817
							1.06465	2.08372		1.03234
							0.549508	3.03387		1.02167
							0.692002	1.6661		1.05697
							0.612646	2.53616		1.01883
							0.652864	1.80177		1.02604
							0.750335	1.7638		0.996177
							0.740475	1.71456		1.09638
							0.715864	1.75382		1.12512
							0.755706	1.83063		1.02989
							0.786523	1.99386		1.1972
							1.45902	1.74355		1.13067
							0.74251	2.67357		1.24283
							0.612268	2.03193		1.05028
							1.13187	2.2718		1.23486
							0.620156	1.77981		1.07959
							1.42517	1.98137		1.07773
							0.665136	1.79568		1.06006
							1.53483	1.90916		1.07245
							0.63892	2.51669		1.08903
							1.40566	2.95481		1.17551
							0.675176	1.70216		1.18083
							0.595462	1.73426		1.09171
							1.38483	1.81759		1.10341
							1.07942	1.72137		1.23886
							0.916163	2.72242		1.16367
							0.729344	1.79971		1.10723
							0.768176	1.76163		1.12448
							0.813701	1.80035		1.05974
							0.592314	2.32393		1.13696
							0.729875	2.047		1.02642
							1.30521	2.65509		1.10334
							1.2137	2.08039		1.13792
							0.834933	3.0638		1.15482
							1.03749	1.7241		1.11524
							1.41503	2.55741		1.13692
							0.750066	2.13818		1.14916
							1.18901	1.75452		1.14032
							0.615915	1.81815		1.20598
							0.642889	2.82255		1.23749
							0.785472	1.73143		1.29095
							0.832072	1.91677		1.18318
							1.42444	1.81494		1.17476
							1.53526	1.81602		1.15783
							0.819229	2.75405		1.16534
							1.1451	1.79451		1.18384
							0.681246	1.75055		1.09043
							0.705642	2.42894		1.2704
							0.852806	2.23324		1.0781
							0.661668	2.07564		1.26375
							0.852261	1.81732		1.17769
							1.49038	3.11999		1.19376
							0.724549	2.1142		1.1658
							1.4573	2.1053		1.18019
							0.645103	2.62069		1.14338
							1.41346	1.70911		1.05325
							0.778343	1.91563		1.24969
							1.23586	2.91491		1.19201
							0.70368	1.77703		1.18172
							0.849171	1.76968		1.17886
							1.45495	1.81447		1.20574
							1.37946	1.84373		1.22638
							0.910915	1.98058		1.26736
							1.22313	1.77047		1.21837
							0.720276	1.78299		1.21543
							1.44695	2.56733		1.22772
							0.898993	2.12618		1.24507
							1.5864	2.71491		1.36598
							0.829698	2.21153		1.23286
							0.859108	1.69984		1.19499
							1.31262	3.22937		1.23474
							1.35693	1.91437		1.20798
							0.666194	2.89572		1.32526
							0.798521	2.59676		1.17164
							0.696185	2.4069		1.23508
							0.793359	1.83393		1.26193
							0.903139	1.75227		1.09355
							1.15159	1.75988		1.2786
							0.758078	2.0764		1.24213
							0.697964	1.7263		1.10083
							0.986841	1.85204		1.27414
							0.918829	2.22312		1.28676
							0.73327	2.30602		1.23648
							0.961193	1.78007		1.24494
							0.792628	1.79283		1.2471
							0.756953	2.00511		1.22605
							1.2193	1.76052		1.30662
							0.971718	2.36455		1.29951
							1.42411	2.6666		1.18459
							1.4636	3.2472		1.22242
							1.50024	2.81319		1.25058
							0.972995	2.37283		1.2568
							0.722571	2.96456		1.25749
							1.41666	1.73831		1.40353
							1.31526	1.80372		1.2792
							1.07022	2.12377		1.27589
							0.73358	2.37919		1.47568
							0.797377	1.7484		1.1684
							0.914822	1.77591		1.26235
							1.46039	2.48585		1.32342
							1.65279	2.28718		1.29676
							0.750855	1.777		1.28634
							0.907632	1.81067		1.33994
							1.54885	2.01959		1.33745
							0.929467	1.90494		1.29547
							1.41605	2.82249		1.28893
							0.94965	3.30568		1.35392
							1.46695	1.75006		1.1286
							1.46932	1.79396		1.31268
							0.880035	1.7766		1.30084
							1.39325	2.87599		1.32027
							0.899308	2.42115		1.30075
							0.815984	1.78969		1.29384
							0.760206	2.61781		1.22898
							0.853031	2.16276		1.46121
							1.38025	2.98474		1.3574
							0.777304	1.75039		1.29833
							0.803357	1.77848		1.26332
							1.01249	1.79638		1.16614
							1.43487	1.81218		1.3762
							1.50269	2.8871		1.36737
							1.43708	1.96829		1.34212
							1.06003	2.43225		1.36366
							0.797734	1.81811		1.55295
							0.823996	2.42904		1.32985
							0.875807	1.89582		1.33885
							1.43884	2.32222		1.32558
							0.965817	1.79066		1.37821
							1.06867	2.48871		1.34613
							0.85111	1.75135		1.37945
							0.865003	3.157		1.40492
							1.24072	2.74858		1.19108
							1.06695	1.79636		1.35926
							0.993549	1.7458		1.52946
							0.806187	2.09073		1.24405
							1.05069	1.8367		1.41357
							1.50246	2.60276		1.36656
							0.832101	3.0791		1.41748
							1.74827	1.73514		1.3233
							0.924515	2.3017		1.36965
							1.46509	1.77974		1.20997
							0.962284	1.98878		1.39635
							0.814138	1.73134		1.4309
							1.44319	1.89487		1.34841
							0.945949	2.42887		1.44048
							1.19497	1.82044		1.39668
							0.855648	1.84627		1.3908
							1.48126	1.76116		1.51928
							0.927621	1.82062		1.4316
							0.814376	2.59245		1.41655
							0.836717	3.01904		1.45919
							1.08957	2.52893		1.49283
							1.53443	3.18091		1.49658
							1.49165	2.21327		1.43301
							1.61929	2.87245		1.22568
							1.00017	1.83959		1.24964
							1.03454	2.07487		1.3262
							0.87912	1.9825		1.47428
							1.4598	2.73856		1.43584
							1.50171	1.76193		1.3318
							1.35363	1.86388		1.48821
							1.44179	1.81619		1.41015
							1.06252	2.36744		1.50446
							1.12978	2.49741		1.44987
							1.47808	3.13721		1.50578
							1.15119	1.85675		1.49195
							1.55284	2.17307		1.47089
							1.5551	1.93647		1.44929
							0.994621	2.58092		1.4647
							0.866996	1.79234		1.39546
							0.905478	1.85437		1.52207
							0.914931	2.73169		1.50185
							1.10246	3.26867		1.55416
							1.43649	1.88942		1.27197
							1.57075	1.87579		1.48811
							0.88691	2.3147		1.49203
							1.84359	1.83332		1.47583
							1.06153	1.79294		1.56368
							0.876514	3.05636		1.57017
							1.46696	2.63495		1.40534
							1.07297	2.02233		1.46062
							1.58448	2.87716		1.34545
							0.94229	2.54911		1.55263
							1.33373	2.18773		1.58789
							0.904355	3.16599		1.51181
							1.51583	1.90821		1.52511
							0.989363	2.10137		1.52
							1.05894	1.77952		1.59161
							1.11102	1.96101		1.56123
							1.13152	2.73525		1.61443
							1.73364	1.93068		1.46389
							0.89125	3.23858		1.45193
							1.48814	1.90945		1.3511
							1.46904	2.86184		1.37557
							1.60989	1.90419		1.55731
							1.17689	2.46431		1.57724
							0.961307	1.83222		1.60011
							0.926464	2.82102		1.63596
							1.04209	1.81031		1.63554
							0.899718	2.33543		1.52422
							1.65057	2.64176		1.58631
							1.15595	1.96455		1.44235
							1.023	1.8363		1.66618
							1.55735	1.95281		1.63173
							1.60454	2.15747		1.65599
							0.945326	2.24313		1.65037
							1.22403	2.98719		1.48702
							0.91499	2.0982		1.67202
							1.60307	2.02856		1.5027
							1.59828	1.89866		1.59275
							1.08367	1.92904		1.43307
							0.935744	2.90789		1.71254
							1.02953	3.19135		1.48037
							1.06883	1.95031		1.63319
							0.947195	2.85013		1.7019
							0.941995	3.03065		1.6607
							1.54727	2.46857		1.59979
							1.17638	1.87737		1.5659
							1.09721	2.56038		1.65737
							1.02646	1.82193		1.51588
							1.23811	2.44968		1.70499
							1.97997	2.36042		1.75403
							1.65081	2.54605		1.49572
							1.45196	2.25555		1.554
							0.968318	2.23663		1.76048
							1.50712	2.615		1.48971
							1.14476	2.16304		1.62388
							1.14368	2.14058		1.71847
							0.950658	2.6814		1.66494
							1.65257	2.09277		1.69241
							1.09158	2.07635		1.76036
							1.20854	2.03789		1.50466
							1.00502	2.78597		1.63368
							1.56384	2.02643		1.71289
							0.982807	2.82775		1.666
							1.3111	2.00625		1.76063
							1.50473	2.91356		1.54888
							0.990175	1.9941		1.69487
							1.86674	1.976		1.71002
							1.68231	2.9552		1.73058
							1.18797	2.946		1.62605
							0.962519	1.97476		1.72563
							1.18124	1.97592		1.67664
							1.39669	2.96126		1.71971
							1.54552	2.96953		1.71197
							1.72732	1.9739		1.70688
							1.54947	3.00148		1.50446
							0.996517	1.95456		1.52559
							1.24756	3.01814		1.45879
							1.57014	1.91217		1.52116
							1.08419	3.07518		1.42781
							1.50628	1.8736		1.44851
							0.976	3.14779		1.44673
							1.69663	1.8412		1.43843
							1.27078	1.83979		1.46787
							1.00654	1.83204		1.35201
							1.0229	3.24022		1.47773
							1.57573	1.8396		1.4756
							1.10138	2.62674		1.45982
							1.13678	1.89278		1.42362
							1.19404	2.54933		1.31415
							1.62426	3.13687		1.50945
							1.01626	2.95011		1.47375
							1.6915	1.98513		1.45917
							1.22855	3.23896		1.46432
							2.08832	3.00667		1.41736
							1.00817	2.02997		1.34316
							1.74146	1.95487		1.50462
							1.22447	2.18287		1.35977
							1.03234	2.23165		1.29901
							1.02167	3.056		1.51
							1.13718	2.40121		1.48441
							1.05697	2.31946		1.39516
							1.01883	2.07074		1.46765
							1.02604	1.87803		1.37474
							1.54748	2.1321		1.41985
							0.996177	2.76562		1.46671
							1.6566	2.49833		1.51314
							1.26765	1.82738		1.46793
							1.09638	2.98454		1.30756
							1.12512	1.9121		1.49057
							1.31647	2.65365		1.29313
							1.27669	2.04204		1.44028
							2.0061	3.05281		1.34875
							1.02989	2.08159		1.48558
							1.1972	3.2484		1.4004
							1.53621	2.13659		1.45882
							1.74331	2.89729		1.45023
							1.64109	2.22632		1.44601
							1.32442	1.82658		1.46211
							1.56033	2.40764		1.27476
							1.58895	2.06513		1.42015
							1.13067	3.32701		1.38331
							1.73813	2.48119		1.44099
							1.24283	2.77926		1.46793
							1.05028	3.16159		1.43518
							1.58007	2.31815		1.43042
							1.23486	2.8125		1.40445
							1.8018	3.13986		1.2469
							1.30154	1.88494		1.30886
							1.29016	2.00104		1.38156
							1.07959	2.62479		1.32713
							1.60861	2.14823		1.44126
							1.34265	2.2072		1.42165
							1.07773	3.29014		1.39801
							1.06006	2.95702		1.41439
							1.78538	2.08396		1.37686
							1.29679	1.93371		1.34995
							1.07245	2.84601		1.40018
							1.08903	2.32103		1.40032
							1.79989	2.58032		1.23233
							1.34614	2.19668		1.34356
							1.69109	3.16829		1.27308
							1.17551	2.80854		1.41253
							1.18083	2.74442		1.38607
							2.22193	2.04101		1.37373
							1.59645	2.16453		1.35971
							1.09171	1.84179		1.3855
							1.57887	3.05063		1.20231
							1.683	2.4176		1.38327
							1.73623	2.54903		1.37606
							1.25628	2.14033		1.35605
							1.57877	3.06983		1.28952
							1.10341	2.69059		1.35036
							1.23886	3.19135		1.31535
							1.16367	2.86079		1.33445
							1.28365	3.1116		1.35389
							1.52325	2.89055		1.3458
							1.10723	2.09469		1.364
							1.12448	1.89854		1.36945
							1.05974	2.29361		1.29725
							1.13696	2.21997		1.32559
							1.66269	2.81548		1.28196
							1.02642	2.3718		1.32192
							2.12985	1.77744		1.3296
							1.61219	2.5078		1.22096
							1.10334	1.98851		1.17913
							1.69188	2.77953		1.18878
							1.13792	1.8159		1.30215
							1.61593	3.11629		1.32101
							1.36523	2.96928		1.32185
							1.80058	2.19053		1.30066
							1.15482	2.62388		1.31904
							1.36439	1.86429		1.29402
							1.11524	2.27768		1.37057
							1.406	3.02632		1.28334
							1.13692	3.08585		1.28506
							1.37399	1.91744		1.28919
							1.14916	2.92992		1.23875
							1.14032	2.03493		1.29728
							1.67488	2.80733		1.28213
							1.20598	2.47741		1.1409
							1.23749	2.89113		1.26253
							1.3369	2.22317		1.19554
							1.80931	2.87512		1.25992
							1.29095	2.5645		1.28905
							1.18318	2.97987		1.26529
							1.17476	2.13904		1.15064
							1.73216	2.38505		1.36291
							1.831	2.32433		1.24751
							1.74441	1.95984		1.10686
							1.60593	3.02146		1.26323
							1.63314	2.7403		1.25723
							1.15783	2.95859		1.23143
							2.29483	2.27651		1.2542
							1.39275	2.91441		1.26322
							1.34396	2.96898		1.21467
							1.93024	2.0612		1.21932
							1.42704	2.20574		1.42171
							1.16534	2.01011		1.23662
							1.83393	3.01381		1.23982
							1.18384	2.95225		1.20148
							1.63131	2.58967		1.19443
							1.09043	2.70286		1.09732
							1.30132	2.51171		1.14822
							1.2704	2.12905		1.1819
							1.43618	2.80629		1.231
							1.0781	2.86381		1.28435
							1.26375	2.34768		1.13398
							1.17769	2.40857		1.22172
							1.19376	2.90065		1.2278
							1.72335	2.76745		1.20331
							1.63738	2.30971		1.19461
							1.1658	2.04226		1.21466
							1.37528	3.00618		1.04315
							1.61389	2.86073		1.18824
							1.18019	2.95959		1.19224
							1.14338	3.06647		1.16578
							1.69162	2.86033		1.20322
							1.43781	2.86233		1.19969
							1.79342	2.3983		1.17518
							2.19262	2.75809		1.19289
							1.05325	2.36361		1.16596
							1.24969	2.22786		1.19826
							1.19201	2.85702		1.10107
							1.18172	2.80293		1.29703
							1.65173	2.65215		1.13469
							1.17886	2.08806		1.20493
							1.20574	2.79277		1.24383
							1.85597	2.50879		1.16518
							1.43442	2.17495		1.17138
							1.84817	2.33825		1.16437
							1.72902	2.79025		1.13374
							1.22638	2.86746		1.08765
							1.64829	2.91324		1.18136
							1.26736	2.73022		1.17671
							1.21837	2.92531		1.12666
							1.46257	2.13553		1.15712
							1.37495	2.81383		1.13997
							1.42612	2.8528		1.16648
							2.32363	2.79557		1.16938
							1.6196	2.80221		1.19827
							1.21543	2.26118		1.02722
							1.22772	2.45618		1.18039
							1.24507	2.77256		1.15969
							1.78425	2.68424		1.00588
							1.40028	2.42483		1.14127
							1.36598	2.51771		1.13113
							2.25738	2.58992		1.09673
							1.47416	2.84837		1.21308
							1.23286	2.74316		1.12439
							1.29093	2.16848		1.17008
							1.75815	2.75305		1.12153
							1.85245	2.79878		1.12316
							1.19499	2.80848		1.23784
							1.23474	2.85487		1.16462
							2.03434	2.3353		1.15135
							1.58406	2.81906		1.12658
							1.20798	2.72075		1.12967
							1.32526	2.72324		1.23956
							1.45062	2.63778		1.15197
							1.79148	2.48863		1.10091
							1.17164	2.81449		1.10926
							1.7124	2.69672		1.11791
							1.23508	2.40877		1.12948
							1.66987	2.77691		1.20791
							1.50253	2.23791		0.995049
							1.72336	2.77633		1.09103
							1.26193	2.44993		1.15911
							1.09355	2.5456		1.11419
							1.83107	2.83891		1.14418
							1.2786	2.72447		1.11298
							1.24213	2.1912		1.25987
							1.89079	2.83047		1.02062
							1.10083	2.71061		1.1681
							1.27414	2.73982		1.02287
							1.28676	2.81408		1.1408
							1.70935	2.66189		1.11675
							1.66276	2.34949		1.11373
							1.23648	2.48619		1.13118
							1.24494	2.42581		1.16886
							1.36289	2.75806		1.20346
							1.64459	2.64256		1.25907
							1.2471	2.7496		1.25052
							1.53834	2.234		1.11061
							1.22605	2.52247		1.09813
							1.49212	2.73246		1.09915
							1.42451	2.65693		1.07109
							1.8347	2.78787		1.11974
							1.30662	2.42344		1.12016
							1.90475	2.71873		1.10787
							1.84666	2.32617		0.997865
							1.45853	2.64986		1.10922
							1.50485	2.6841		1.03467
							1.66098	2.66086		1.1365
							1.83627	2.6937		1.11511
							1.29951	2.75291		1.14313
							2.36193	2.37629		1.27626
							1.18459	2.25277		1.1012
							1.62607	2.47998		1.10061
							1.22242	2.29127		1.1264
							1.25058	2.73888		1.24781
							1.2568	2.63375		1.11671
							1.49659	2.56092		1.10884
							1.31066	2.6373		1.10277
							1.25749	2.65097		1.09025
							1.3691	2.62729		1.08569
							1.40353	2.40861		1.1608
							2.24689	2.62295		1.05746
							1.2792	2.66038		1.27607
							1.27589	2.35693		1.18692
							1.47568	2.63949		1.2621
							1.66228	2.71684		1.08164
							1.75347	2.26087		1.22378
							1.36623	2.59545		1.1663
							1.985	2.6053		1.02889
							1.1684	2.45262		1.10701
							1.26235	2.59754		1.09458
							1.32342	2.29182		1.13104
							1.85177	2.56503		1.09733
							1.67136	2.39095		1.07493
							1.69313	2.65156		1.07871
							1.69646	2.55209		1.2623
							1.29676	2.49908		1.08564
							2.11	2.3987		1.22995
							1.66132	2.67711		1.1104
							1.70613	2.60824		1.06152
							1.76823	2.52484		1.08362
							1.28634	2.64303		1.02028
							1.5453	2.5697		1.18431
							1.33994	2.52212		1.02958
							1.87712	2.3482		1.08281
							1.33745	2.54371		1.08885
							1.29547	2.25182		1.24724
							1.28893	2.37378		1.0821
							1.46626	2.55299		1.02704
							1.42287	2.45974		1.13807
							1.35392	2.60457		1.26435
							1.64463	2.43749		1.0807
							1.1286	2.61614		1.22282
							1.31268	2.45973		1.0514
							1.30084	2.51152		1.21262
							1.8513	2.49827		1.09482
							1.32027	2.36754		1.10812
							1.5572	2.28257		1.20603
							1.50733	2.32385		1.17039
							1.30075	2.41524		1.06274
							1.68034	2.24745		1.053
							2.42428	2.52261		1.07502
							1.60198	2.40903		0.994318
							1.78673	2.32611		1.04526
							1.63219	2.56154		1.24405
							1.34918	2.56673		1.09142
							1.29384	2.38783		1.1936
							1.22898	2.39217		1.01085
							1.66094	2.4359		1.00037
							1.46121	2.54552		1.22584
							1.89426	2.46245		1.04554
							1.36905	2.28699		1.01567
							1.85242	2.38417		1.23754
							1.76779	2.3148		1.01473
							1.87213	2.44359		1.14705
							1.75853	2.30843		1.24285
							1.3574	2.21765		1.04588
							1.29833	2.48689		1.21355
							1.26332	2.30756		1.01053
							1.16614	2.26133		0.950003
							1.3762	2.34486		1.08598
							1.36737	2.41145		1.1812
							1.70095	2.30893		1.18169
							2.28441	2.30474		1.2479
							1.57078	2.24287		1.12215
							1.65225	2.32683		1.1937
							1.34212	2.21884		1.22642
							1.79844	2.41486		1.02263
							1.74801	2.35685		1.00936
							1.36366	2.14958		0.915536
							1.55295	2.40123		0.962387
							1.39236	2.22108		0.943006
							1.48451	2.24517		1.16846
							1.32985	2.24359		0.940007
							1.33885	2.24625		0.942421
							1.40738	2.33304		0.980452
							1.32558	2.21259		1.22166
							2.11056	2.36802		0.886579
							2.25969	2.20131		1.17567
							1.37821	2.19893		1.2167
							1.52813	2.10218		0.928793
							1.34613	2.26434		1.06171
							1.68303	2.33577		1.04327
							1.78791	2.27455		1.12266
							1.37425	2.13111		1.00588
							1.45822	2.29809		0.932432
							1.37945	2.18649		0.859518
							1.40492	2.23079		1.16589
							1.61164	2.11302		1.20016
							1.19108	2.24866		1.2085
							2.45981	2.1519		1.1943
							1.68116	2.28345		0.859026
							1.35926	2.1971		1.08994
							1.85803	2.01128		0.970387
							1.52946	2.17829		0.872051
							1.24405	2.14366		1.17285
							1.72378	2.26898		1.05664
							1.80486	2.11634		1.05676
							1.63375	2.04982		0.834632
							1.3922	2.10003		1.10746
							1.41357	2.24426		1.02602
							1.66866	2.12991		1.19778
							1.36656	2.15566		0.852589
							1.56775	2.21861		0.923459
							1.82224	2.16816		0.82547
							1.86343	2.0635		0.852622
							1.41417	2.09717		1.12206
							1.5436	2.20841		0.880756
							1.41748	2.08916		1.18679
							1.71057	1.96563		1.16948
							1.80577	2.13006		1.17701
							1.3233	2.00569		1.12075
							1.36965	2.0439		0.991613
							2.08185	2.15851		0.78684
							1.20997	1.95798		0.791632
							1.39635	2.15127		1.07691
							1.4309	2.07114		1.04762
							1.80995	2.07533		0.977049
							1.34841	2.12248		1.14872
							1.84733	1.99026		1.02841
							2.2478	2.02405		1.15886
							1.40572	2.13447		1.16042
							2.34825	2.12072		1.15317
							1.44048	2.0668		0.904191
							1.9034	2.03553		0.749983
							1.58017	2.00817		1.09435
							1.6625	1.88087		1.09927
							1.39668	2.1004		0.847423
							1.54279	2.09797		1.04711
							1.3908	1.98527		0.975096
							1.76206	1.95963		0.912619
							1.51928	2.04205		0.770711
							1.4316	2.03437		0.804597
							1.78722	2.00638		0.715498
							1.50218	2.04842		0.995247
							1.4111	1.91281		0.754967
							1.62334	2.02846		1.1156
							2.58599	1.97161		0.715663
							1.62997	2.00015		1.08177
							1.72719	2.00539		1.10038
							1.64684	1.81344		1.045
							1.45323	1.95876		1.09702
							1.83249	1.97902		1.03844
							1.41655	2.00968		0.699116
							1.4443	1.93275		0.939966
							1.73953	1.96301		0.861084
							1.89557	1.989		0.828869
							1.65556	1.92945		1.03866
							1.45919	1.96203		1.05474
							2.39822	1.85534		1.04813
							1.49283	1.96901		1.02642
							1.81564	1.92982		0.998476
							1.72648	1.8157		0.914194
							2.02747	1.90012		0.781748
							1.48973	1.90461		0.74164
							1.49658	1.94321		0.903993
							1.43301	1.87182		0.982279
							1.22568	1.93624		0.711666
							2.15759	1.90371		0.703919
							1.82431	1.88956		0.949597
							1.24964	1.85931		0.66849
							1.3262	1.88345		0.998695
							1.52693	1.80439		0.760613
							1.76686	1.89744		0.643846
							2.03965	1.88861		0.645771
							1.47428	1.84603		0.839395
							1.9207	1.74696		0.826361
							1.43584	1.83428		0.967686
							1.64138	1.82577		0.964785
							2.0929	1.80672		0.642642
							1.3318	1.84368		0.967397
							1.48821	1.79249		0.947908
							1.73233	1.75396		0.649548
							1.41015	1.84133		0.926312
							1.50446	1.81226		0.867914
							1.518	1.75825		0.877432
							1.46166	1.76737		0.930728
							1.78457	1.75818		0.708843
							1.6458	1.82075		0.697514
							1.44987	1.6818		0.649842
							1.50578	1.72526		0.894359
							2.24939	1.68044		0.75009
							1.61533	1.75552		0.605444
							1.49195	1.77034		0.777497
							1.50499	1.77389		0.851421
							1.67482	1.71344		0.815907
							1.59317	1.70171		0.588978
							1.74213	1.61796		0.879325
							1.47558	1.69204		0.617955
							1.47089	1.73592		0.811397
							1.89564	1.69635		0.850254
							1.80104	1.64148		0.736779
							1.44929	1.62949		0.682217
							2.66851	1.71121		0.595776
							1.4647	1.69589		0.642067
							1.73998	1.62946		0.80737
							1.68375	1.53887		0.755068
							1.7838	1.49035		0.789905
							1.70655	1.63628		0.688685
							1.39546	1.6564		0.672612
							1.52207	1.51919		0.647256
							1.96492	1.61885		0.609301
							1.66643	1.58557		0.705434
							2.46931	1.63484		0.541638
							1.64773	1.63972		0.55172
							1.90182	1.575		0.557401
							1.80943	1.54222		0.704876
							1.57821	1.50738		0.683602
							1.78159	1.41284		0.584778
							1.50185	1.36575		0.680177
							1.55416	1.5197		0.622598
							1.27197	1.55986		0.49075
							2.20553	1.41255		0.606715
							1.99872	1.5151		0.626805
							1.69082	1.43218		0.541667
							1.7387	1.45966		0.477612
							1.81367	1.5116		0.608926
							1.48811	1.4554		0.586533
							1.49203	1.47453		0.584609
							1.56134	1.38564		0.493143
							1.67112	1.27322		0.565158
							1.71454	1.30157		0.515861
							1.47583	1.33036		0.496268
							1.56178	1.40886		0.500268
							1.8543	1.38445		0.490416
							1.56368	1.38027		0.477382
							2.2073	1.39197		0.479157
							1.60562	1.19923		0.489157
							1.58926	1.34194		0.471355
							1.57017	1.26705		0.415265
							2.41564	1.32308		0.450187
							1.40534	1.21345		0.431544
							1.57634	1.29585		0.403516
							1.46062	1.21572		0.400289
							1.34545	1.10989		0.374687
							1.69858	1.26117		0.405193
							1.55263	1.16624		0.515573
							1.58789	1.1915		0.337655
							1.51181	1.0392		0.452148
							1.52511	1.10812		0.381051
							1.66224	1.0778		0.339451
							1.53206	0.989656		0.408473
							1.78904	1.04467		0.338546
							1.65863	0.95731		0.28867
							2.80939			0.293563
							2.03584			0.279206
							1.59623			0.315121
							1.71109			0.242162
							1.62646			0.223386
							1.62695			0.428337
							2.0979			0.303797
							1.70884			0.250338
							1.76698			0.233164
							1.7898			0.174289
							2.59935			0.153597
							1.52			0.351259
							1.59161			0.117251
							1.7582			0.241142
							2.73561			0.145125
							1.69052
							1.62254
							1.77233
							1.78897
							1.56123
							1.6323
							1.64197
							1.72153
							1.61443
							2.36248
							1.80776
							1.99846
							1.46389
							1.45193
							1.3511
							1.57739
							1.6815
							1.85484
							2.09607
							1.37557
							1.93622
							1.74856
							1.74467
							1.78414
							1.66864
							1.55731
							1.57724
							1.60011
							1.73545
							1.63596
							1.6535
							1.63554
							1.67718
							1.52422
							1.86649
							1.78065
							1.58631
							1.80089
							2.20603
							1.44235
							1.77836
							1.66674
							2.99049
							1.71318
							1.69296
							1.60369
							2.69608
							2.48732
							1.66618
							1.66865
							1.79444
							1.77983
							1.92842
							1.63173
							1.66298
							1.69809
							1.82202
							1.57272
							1.7058
							1.68824
							1.84174
							1.752
							1.69135
							1.65599
							1.65037
							1.85654
							1.48702
							1.79547
							1.67202
							1.73387
							1.92034
							1.5027
							1.59275
							1.73864
							1.93672
							1.66849
							1.73001
							1.88202
							1.762
							1.76518
							1.69542
							1.82442
							2.33626
							1.43307
							2.08372
							1.78265
							1.71254
							3.03387
							1.6661
							1.66249
							1.48037
							1.60156
							2.53616
							1.75402
							1.6751
							1.63319
							1.7019
							1.80177
							1.7638
							1.6607
							1.71456
							1.59979
							1.5659
							1.73418
							1.75382
							1.82552
							1.65737
							1.83063
							1.80934
							1.75284
							1.72582
							1.75584
							1.68963
							1.99386
							1.70127
							1.51588
							1.91286
							1.6742
							1.74355
							1.81461
							2.67357
							1.75972
							1.77914
							1.70499
							1.88197
							1.75403
							1.75706
							2.03193
							1.76014
							2.2718
							1.77981
							1.98137
							1.71891
							1.8066
							1.79568
							1.80497
							1.79539
							1.90916
							2.51669
							1.79897
							1.63887
							2.95481
							1.49572
							1.554
							1.85826
							1.76347
							1.6198
							1.76048
							1.70216
							1.48971
							1.89761
							1.81868
							1.73426
							1.62388
							1.57438
							1.7572
							1.8138
							1.92441
							1.68897
							1.71847
							2.003
							1.771
							1.66494
							1.81759
							1.54764
							1.69241
							1.72137
							1.72012
							1.85788
							1.6829
							2.72242
							1.50195
							1.8568
							1.79971
							1.8266
							1.77221
							1.88086
							1.76036
							1.76163
							1.80035
							2.32393
							2.047
							1.85712
							2.65509
							1.72667
							1.50466
							1.81872
							1.79081
							2.08039
							1.73385
							1.88821
							1.84556
							1.63368
							3.0638
							1.71289
							1.7336
							1.90168
							1.666
							1.57591
							1.7241
							1.76063
							2.55741
							1.536
							2.13818
							2.0205
							1.8927
							2.04054
							1.54888
							2.08751
							1.90971
							1.63792
							1.98899
							1.69487
							1.75452
							1.81815
							1.78554
							1.79022
							1.68881
							2.82255
							1.76629
							1.73143
							1.75445
							1.91677
							1.49465
							1.58354
							1.81494
							1.98243
							1.71002
							1.81602
							1.73058
							2.75405
							1.95731
							1.79451
							1.62605
							1.75055
							2.42894
							2.00235
							2.23324
							1.70317
							1.85462
							1.69744
							1.73004
							1.99358
							1.80121
							2.07564
							1.81732
							1.60641
							3.11999
							1.72563
							1.55791
							1.67664
							2.1142
							2.07695
							2.1053
							2.62069
							1.70911
							2.0067
							1.8052
							1.62162
							1.86063
							2.11402
							1.71971
							1.71197
							1.91563
							1.88944
							2.91491
							1.51747
							1.70688
							1.78441
							1.77703
							1.76663
							1.67855
							1.76968
							1.79746
							2.0963
							1.83672
							1.53164
							2.05386
							2.05974
							1.81447
							1.65101
							1.73303
							2.05476
							1.77559
							1.84373
							1.98058
							2.07648
							1.77047
							2.09136
							1.53451
							1.78299
							1.73479
							1.67823
							2.56733
							1.58405
							1.90734
							1.72885
							2.12618
							2.71491
							2.14468
							2.21153
							1.69153
							1.69984
							1.75616
							2.10964
							3.22937
							1.83142
							1.79107
							1.77737
							2.04276
							1.91437
							2.89572
							1.53264
							1.73171
							2.17301
							2.59676
							1.98043
							2.4069
							1.64783
							1.9452
							1.64258
							2.1471
							1.5669
							1.76566
							1.77779
							1.7249
							1.83393
							2.13881
							1.86235
							1.71769
							1.75227
							1.59152
							1.72595
							2.14735
							1.98997
							1.76757
							1.72649
							1.72406
							1.75988
							2.0764
							2.17423
							1.61701
							1.84889
							1.80708
							1.78537
							1.52232
							1.70314
							2.15393
							1.7263
							1.85204
							2.22312
							2.30602
							1.75121
							1.54488
							1.7136
							1.78007
							1.78111
							1.79283
							1.80318
							2.00511
							1.80129
							2.06009
							1.74756
							1.76052
							2.36455
							1.76699
							2.09152
							2.6666
							2.22633
							1.78734
							3.2472
							1.54504
							2.22196
							1.80759
							2.24212
							2.81319
							2.25749
							1.674
							2.25045
							2.25222
							1.79267
							2.37283
							1.7193
							2.33007
							1.76259
							1.88915
							2.17355
							1.93064
							1.83682
							1.69821
							2.96456
							1.73831
							1.80372
							2.12377
							1.75043
							1.6539
							1.56541
							1.78046
							1.81622
							1.5537
							1.77972
							2.37919
							1.84585
							2.20057
							1.87603
							1.7484
							1.79805
							1.77591
							1.87789
							1.99336
							2.48585
							2.28718
							1.83533
							1.81126
							2.25329
							1.777
							1.81067
							1.80842
							2.33059
							2.01959
							1.79336
							1.90494
							1.58321
							2.21803
							2.04853
							2.33191
							2.82249
							1.94312
							2.29189
							3.30568
							1.93112
							1.63281
							1.75006
							1.85097
							1.79396
							1.7297
							1.57872
							1.7766
							1.847
							2.32092
							1.81548
							2.03695
							2.50895
							2.87599
							2.42115
							1.68106
							1.73907
							2.3146
							2.30719
							1.89002
							1.73733
							1.78969
							2.3759
							2.38068
							2.61781
							2.39359
							1.96435
							1.72232
							2.16276
							1.96294
							1.81569
							1.72615
							1.97385
							2.98474
							2.21105
							1.75039
							1.96467
							1.88214
							2.38623
							2.40578
							1.58639
							1.77848
							1.79638
							1.94833
							1.88744
							1.81218
							2.8871
							2.14602
							1.96829
							2.44283
							2.43225
							2.05359
							1.81613
							1.60972
							2.02298
							1.81811
							1.65291
							2.42904
							1.89582
							2.32222
							1.79066
							1.74023
							1.64911
							2.44965
							2.46021
							2.48871
							2.03934
							2.22632
							1.75135
							3.157
							2.38208
							1.70408
							2.74858
							2.5036
							1.79636
							1.90488
							2.39875
							2.03854
							1.98801
							2.35382
							2.57516
							2.47349
							1.98925
							1.91419
							1.58517
							2.30146
							1.7458
							2.62938
							2.09073
							2.06386
							2.1986
							1.66922
							1.73228
							1.8367
							2.60276
							2.24846
							2.43049
							2.51875
							2.18559
							3.0791
							1.73514
							2.53157
							2.42899
							1.80576
							2.3017
							1.77974
							2.44646
							1.98878
							2.49476
							1.61173
							2.36069
							1.73134
							1.8786
							2.09962
							1.89487
							2.42887
							2.01933
							2.11274
							1.82044
							1.84627
							2.55085
							1.76116
							2.46503
							1.82062
							2.59245
							3.01904
							1.96849
							1.63836
							2.52893
							1.99297
							1.67752
							2.58757
							3.18091
							2.21327
							2.17183
							1.7786
							1.71145
							2.40343
							2.87245
							2.82344
							2.08545
							2.53898
							2.78607
							2.47761
							1.83959
							2.51673
							2.34336
							2.00898
							2.34429
							2.4039
							2.07487
							2.46773
							2.19451
							1.7492
							1.8594
							2.63027
							2.14126
							2.87015
							1.9825
							2.61232
							2.73856
							2.3341
							1.68156
							1.95016
							1.76193
							2.93766
							1.86388
							2.50338
							1.81619
							2.20589
							2.5304
							2.36744
							2.49741
							3.13721
							1.85675
							2.17307
							2.7546
							1.93647
							2.58092
							1.79234
							2.59713
							2.79361
							2.43605
							1.72451
							2.05176
							1.664
							2.66449
							1.79779
							1.85437
							2.07248
							2.73169
							2.19747
							2.07182
							2.12829
							2.12297
							2.53203
							3.26867
							2.90388
							2.33868
							1.88942
							2.68995
							2.46011
							2.81665
							2.72652
							3.00178
							2.70751
							2.69186
							1.87579
							2.3147
							2.43709
							2.5078
							1.91454
							2.62057
							1.7258
							2.04998
							2.40849
							2.10054
							1.83332
							2.45677
							2.23459
							2.27595
							2.26939
							1.79294
							3.05636
							2.63495
							2.02233
							2.87716
							2.63143
							3.04644
							2.54911
							1.72365
							2.18773
							2.82216
							2.56759
							3.16599
							2.64316
							2.69271
							2.92948
							1.90821
							2.10137
							1.77952
							2.5397
							2.63675
							1.96101
							2.35605
							2.73525
							1.93068
							2.19732
							2.47164
							2.19404
							2.70885
							3.23858
							2.12129
							1.90945
							2.38716
							2.21267
							2.85517
							2.2919
							2.86184
							1.90419
							1.92298
							2.47101
							2.84292
							2.46431
							2.79342
							1.76726
							2.54294
							1.83222
							2.99952
							2.7199
							2.82102
							2.65619
							1.84768
							2.52929
							2.4368
							2.51448
							2.14043
							1.79692
							2.50897
							2.90616
							1.81031
							2.33543
							2.4576
							2.098
							2.64176
							1.96455
							2.64316
							1.8363
							2.36331
							2.35338
							1.95281
							2.15747
							2.6503
							3.12404
							2.64436
							2.24313
							2.98719
							2.58553
							3.08342
							2.20568
							2.68995
							2.0982
							2.10017
							3.01378
							2.02856
							1.89866
							1.92904
							1.86833
							2.63567
							2.80417
							2.3389
							2.18329
							2.90789
							3.19135
							1.95385
							2.27991
							2.8223
							2.90462
							2.72555
							1.95031
							2.85013
							3.03065
							2.46857
							2.67596
							2.28699
							2.87077
							2.09417
							1.87737
							2.56038
							2.56434
							2.15137
							2.38418
							2.69506
							1.82193
							3.07506
							2.83727
							2.79528
							2.88451
							2.8683
							2.69768
							2.53125
							2.77006
							2.74487
							2.38844
							2.38115
							2.37321
							2.35434
							2.60442
							2.32977
							2.56528
							2.44968
							2.36042
							2.54605
							2.25555
							2.23663
							2.32016
							2.615
							2.16304
							2.14058
							2.6814
							2.09277
							2.07635
							2.03789
							2.78597
							2.40319
							2.02643
							2.26736
							2.82775
							2.00625
							2.91356
							2.32487
							2.37625
							2.30301
							1.9941
							2.29432
							1.976
							2.1794
							2.9552
							2.946
							2.23861
							2.21712
							1.97476
							2.16219
							1.97592
							2.13998
							2.20575
							2.10328
							2.96126
							2.06172
							2.96953
							2.08105
							2.06141
							1.9739
							2.0521
							3.00148
							1.95456
							2.08509
							2.20851
							3.01814
							1.91217
							3.07518
							2.03159
							2.52343
							1.8736
							1.98181
							3.14779
							1.9699
							1.8412
							1.83979
							1.83204
							1.90929
							1.88665
							1.86345
							1.8752
							1.89864
							3.24022
							2.80153
							2.54851
							2.64163
							3.04638
							2.89298
							3.09127
							3.10334
							2.93021
							3.19545
							2.84708
							3.11027
							2.94729
							2.8494
							3.04683
							2.77249
							2.35156
							2.35631
							2.48728
							2.503
							2.55445
							2.56282
							2.60736
							2.62546
							2.63112
							2.66542
							2.69646
							2.73292
							2.75163
							2.64173
							2.56211
							2.44038
							2.98419
							1.8396
							2.69338
							2.31745
							2.08829
							2.57334
							2.62674
							1.89278
							2.0548
							2.78862
							2.22646
							2.58352
							2.54933
							3.13687
							2.95011
							1.98513
							2.71506
							3.0338
							2.51106
							2.33132
							1.97559
							3.23896
							3.00667
							2.22112
							2.34449
							2.77112
							2.4584
							1.86868
							2.02997
							1.95487
							2.18287
							2.95411
							2.07953
							2.23165
							2.55202
							2.19665
							2.91461
							2.57908
							3.056
							2.40121
							2.57478
							2.96805
							2.66455
							2.31946
							2.07074
							2.26312
							2.33418
							1.87803
							2.63108
							2.1321
							2.76562
							2.08637
							2.39976
							2.49833
							1.82738
							2.73303
							2.47435
							1.83174
							2.08041
							2.33993
							2.43341
							2.15538
							1.89482
							2.65503
							2.98454
							2.5991
							2.95507
							1.9121
							2.54744
							1.86201
							2.71901
							2.65365
							2.49099
							2.28629
							1.95269
							2.04204
							3.05281
							2.19494
							2.66063
							2.13266
							2.29873
							2.08159
							2.0745
							3.2484
							2.72846
							2.15704
							2.42561
							2.09194
							2.13659
							2.89729
							2.1137
							2.22632
							2.62003
							2.5413
							1.82658
							2.40764
							2.06513
							2.89176
							2.66523
							2.47402
							3.32701
							2.58348
							2.79782
							2.48119
							1.80812
							2.77926
							2.87361
							2.393
							3.16159
							2.31815
							2.8125
							3.13986
							1.88494
							2.24935
							2.17007
							2.07709
							2.27857
							2.00104
							2.06371
							2.38637
							2.04499
							1.78669
							2.12773
							1.9147
							2.49617
							2.38432
							2.62479
							2.14823
							2.71741
							2.60891
							2.77778
							2.26576
							2.60998
							2.38454
							2.51188
							2.2072
							2.17529
							2.79115
							3.29014
							2.48126
							2.03667
							2.10903
[truncated: 1,603 more rows]
